# Supplementary material for: Genetic variation in circadian regulator gene BMAL1 in psychiatric, psychological and cardiometabolic traits: a trans-ancestry UK Biobank study
Source: BMJ Ment Health. 2024 Dec 12;27(1):e301267. doi: 10.1136/bmjment-2024-301267 (PMC11647332; doi:10.1136/bmjment-2024-301267)
Supplement: online supplemental table 1 [file bmjment-27-1-s002.xlsx]

## Sheet: ST1
S Table 1: Analyses of anhedonia in white British group
signal	CHR	SNP	BP	A1	A2	MAF	NMISS	OR	L95	U95	P	OR	P_anhed_C1	OR	P_bmi1	OR	P_bmi2	OR	P_dbp1	OR	P_esmk1	OR	P_hba1c	OR	P_neurot1	OR	P_risks1	OR	P_sbp1	OR	P_whr1	OR	P_whr2	OR	P_whr3
anhed1	11	rs34862781	13305263	G	A	0.4164	387549	1.025	1.013	1.036	2.656e-05	NA	NA	1.028	0.003998	1.025	1.992e-05	1.03	0.0004142	1.025	0.02023	1.025	1.984e-05	1.024	0.08544	1.029	0.0001144	1.04	0.1037	1.023	0.04568	1.025	2.285e-05	1.021	0.001849
Where: A1, effect allele; MAF, minor allele frequency; OR, odds ratio; P , P for trait analysis; P_C1, P for analyses conditional upon lead trait variant; P trait, P for analyses conditional upon other trait lead variants, specifically Anhedonia (rs34862781), Neuroticism (rs745752200), Ever smoking (rs5789783), Risk-taking (rs12419833), DBPadj (rs10832013), SBPadj (rs900144), BMI1 (rs11826177), B…

## Sheet: ST2
STable 2: Analyses of neuroticism score in white British group
CHR	SNP	BP	A1	A2	MAF	NMISS	BETA	SE	P_neurot	BETA	P_neurot_C1	BETA	P_anhed1	BETA	P_bmi1	BETA	P_bmi2	BETA	P_dbp1	BETA	P_esmk1	BETA	P_hba1c	BETA	P_risks	BETA	P_sbp1	BETA	P_whr1	BETA	P_whr2	BETA	P_whr3
11	rs745752200	13279018	ATG	A	0.4171	325313	0.0546	0.008044	1.139e-11	NA	NA	0.03335	0.0832	0.04587	0.0001583	0.05557	8.888e-12	0.05992	5.653e-08	0.04224	0.001356	0.05507	8.228e-12	0.05741	7.755e-08	0.03251	0.148	0.05166	0.0001205	0.05506	1.089e-11	0.04768	9.382e-08
11	rs2219998	13292864	G	A	0.4308	326167	0.05406	0.007996	1.378e-11	0.02753	0.2226	0.03809	0.2435	0.04843	0.0003912	0.05439	1.843e-11	0.0674	4.162e-08	0.04115	0.006251	0.0544	1.096e-11	0.05389	8.669e-08	NA	NA	0.06182	9.66e-05	0.05429	1.58e-11	0.04727	1.524e-07
11	rs4146385	13291931	T	A	0.4307	326186	0.054	0.007996	1.453e-11	0.02661	0.238	0.03719	0.2557	0.04828	0.0004084	0.05438	1.863e-11	0.06718	4.623e-08	0.04098	0.006483	0.05434	1.159e-11	0.0538	9.086e-08	NA	NA	0.06157	0.0001035	0.05422	1.668e-11	0.04721	1.58e-07
11	rs11603808	13274991	C	T	0.4183	326142	0.05405	0.008031	1.7e-11	NA	NA	0.0294	0.1239	0.04339	0.0003381	0.05497	1.38e-11	0.05795	1.447e-07	0.04049	0.002061	0.05452	1.226e-11	0.0568	1.039e-07	0.02543	0.2537	0.04907	0.0002502	0.05442	1.731e-11	0.04686	1.449e-07
11	rs34796300	13315205	T	C	0.4255	324475	0.05404	0.008031	1.709e-11	0.02382	0.2489	0.02783	0.4941	0.05167	0.000283	0.05455	1.969e-11	0.06343	1.354e-07	0.04452	0.004605	0.05432	1.432e-11	0.05353	8.756e-08	0.01523	0.7652	0.0588	0.000125	0.05417	2.122e-11	0.04764	1.642e-07
11	rs7942486	13288698	G	T	0.43	325963	0.05379	0.008001	1.784e-11	0.0249	0.2663	0.03574	0.2646	0.04821	0.0004243	0.05418	2.26e-11	0.06668	5.343e-08	0.04019	0.007384	0.05413	1.419e-11	0.05354	1.033e-07	NA	NA	0.05989	0.0001486	0.05399	2.091e-11	0.04683	2.021e-07
11	rs34862781	13305263	G	A	0.4164	325276	0.05407	0.008044	1.796e-11	0.02383	0.2157	NA	NA	0.04611	0.0006579	0.0545	2.27e-11	0.06119	1.271e-07	0.03698	0.01285	0.05433	1.536e-11	0.05363	1.344e-07	0.02005	0.5491	0.06381	8.415e-05	0.05405	2.526e-11	0.0472	2.056e-07
11	rs4372426	13275240	C	T	0.4183	326117	0.05398	0.008031	1.798e-11	NA	NA	0.02905	0.1284	0.04338	0.0003397	0.0549	1.46e-11	0.05785	1.52e-07	0.04022	0.002211	0.05446	1.298e-11	0.05672	1.085e-07	0.02497	0.2625	0.049	0.0002558	0.05436	1.832e-11	0.04679	1.513e-07
11	rs34560638	13288851	T	A	0.4301	326069	0.05377	0.008	1.803e-11	0.02382	0.2883	0.03609	0.2743	0.04823	0.0004226	0.05418	2.261e-11	0.06685	5.528e-08	0.04021	0.007665	0.0541	1.459e-11	0.05357	1.018e-07	NA	NA	0.06096	0.0001244	0.05398	2.099e-11	0.04685	1.995e-07
11	rs61882109	13288885	A	C	0.4301	326068	0.05375	0.008	1.84e-11	0.0238	0.2888	0.03536	0.2843	0.04824	0.0004209	0.05415	2.306e-11	0.06682	5.609e-08	0.04016	0.007738	0.05407	1.489e-11	0.05348	1.071e-07	NA	NA	0.06089	0.0001267	0.05396	2.142e-11	0.04684	2.001e-07
11	rs900144	13294268	C	T	0.4303	326188	0.05368	0.007998	1.921e-11	0.02337	0.2964	0.03476	0.2969	0.04872	0.0003733	0.0541	2.377e-11	0.06645	6.664e-08	0.04035	0.007504	0.054	1.561e-11	0.05337	1.128e-07	NA	NA	0.06078	0.0001315	0.05389	2.228e-11	0.04687	1.968e-07
11	rs34369393	13289344	G	A	0.4306	326040	0.05368	0.007998	1.936e-11	0.02316	0.3042	0.02994	0.3612	0.04751	0.0005062	0.05412	2.339e-11	0.06614	7.043e-08	0.03945	0.008638	0.05401	1.555e-11	0.05297	1.404e-07	NA	NA	0.06031	0.0001447	0.05391	2.203e-11	0.0467	2.161e-07
11	rs55689167	13279979	G	A	0.4196	318927	0.05433	0.008119	2.214e-11	NA	NA	0.03592	0.05689	0.04487	0.0002118	0.05555	1.405e-11	0.0586	1.085e-07	0.04238	0.001247	0.05476	1.659e-11	0.05633	1.404e-07	0.03382	0.121	0.0506	0.000154	0.05452	2.617e-11	0.04763	1.073e-07
11	rs4757136	13281327	T	A	0.4167	323800	0.05395	0.008063	2.216e-11	NA	NA	0.0283	0.1554	0.04404	0.0003349	0.05495	1.683e-11	0.05725	2.593e-07	0.04002	0.002594	0.05445	1.567e-11	0.05618	1.46e-07	0.02405	0.3042	0.04824	0.0003998	0.05429	2.326e-11	0.04618	2.598e-07
11	rs4756761	13272616	T	C	0.4182	326208	0.05371	0.00803	2.25e-11	NA	NA	0.02851	0.1349	0.0431	0.0003688	0.0547	1.722e-11	0.05742	1.876e-07	0.03999	0.002325	0.0542	1.613e-11	0.05658	1.163e-07	0.02416	0.277	0.04825	0.0003171	0.05407	2.331e-11	0.04636	1.965e-07
11	rs72867447	13301875	C	G	0.4256	326327	0.05354	0.008007	2.297e-11	0.02238	0.2836	0.02578	0.5264	0.04961	0.000385	0.05411	2.494e-11	0.0635	1.275e-07	0.03932	0.01065	0.05385	1.864e-11	0.05267	1.372e-07	0.008209	0.8831	0.0581	0.0001532	0.05375	2.65e-11	0.04664	2.552e-07
11	rs1481877	13272091	A	G	0.4183	326327	0.05367	0.008028	2.308e-11	NA	NA	0.0285	0.1349	0.04313	0.0003643	0.05464	1.8e-11	0.05758	1.706e-07	0.04008	0.002263	0.05416	1.65e-11	0.05653	1.184e-07	0.02485	0.2634	0.04851	0.0002911	0.05402	2.397e-11	0.04647	1.825e-07
11	rs9783306	13276923	C	A	0.4175	326045	0.05349	0.008034	2.784e-11	NA	NA	0.02882	0.1325	0.04325	0.0003631	0.05441	2.243e-11	0.05706	2.177e-07	0.03947	0.002638	0.05397	1.995e-11	0.05598	1.521e-07	0.02371	0.2851	0.04852	0.0003005	0.05388	2.801e-11	0.04622	2.202e-07
11	rs55957464	13277443	A	G	0.4175	326043	0.05346	0.008034	2.85e-11	NA	NA	0.0288	0.1327	0.04322	0.0003659	0.05439	2.297e-11	0.05701	2.24e-07	0.03945	0.002653	0.05394	2.049e-11	0.05597	1.528e-07	0.0237	0.2854	0.04848	0.0003045	0.05385	2.854e-11	0.04618	2.253e-07
11	rs12786955	13280635	G	C	0.4177	326198	0.05343	0.008032	2.878e-11	NA	NA	0.0292	0.128	0.0437	0.0003116	0.05443	2.178e-11	0.05715	2.114e-07	0.03977	0.002438	0.05392	2.067e-11	0.0561	1.405e-07	0.02507	0.2596	0.04868	0.0002907	0.05379	2.973e-11	0.04609	2.342e-07
11	rs7117317	13278809	A	G	0.4172	326065	0.05319	0.008034	3.59e-11	NA	NA	0.02705	0.157	0.04255	0.0004544	0.05414	2.822e-11	0.05627	3.111e-07	0.03845	0.003362	0.05367	2.58e-11	0.05538	2.032e-07	0.02056	0.3521	0.047	0.0004547	0.05358	3.609e-11	0.04584	2.769e-07
11	rs35601753	13279149	T	C	0.4172	326061	0.0531	0.008034	3.885e-11	NA	NA	0.027	0.1577	0.04251	0.0004605	0.05405	3.054e-11	0.05622	3.196e-07	0.03841	0.003398	0.05358	2.79e-11	0.05527	2.144e-07	0.02051	0.3533	0.04689	0.0004683	0.05349	3.873e-11	0.04573	2.948e-07
11	rs4756763	13280556	G	A	0.4173	326224	0.05308	0.008032	3.891e-11	NA	NA	0.02777	0.1462	0.043	0.0003912	0.05409	2.908e-11	0.05633	3.023e-07	0.03874	0.003111	0.05357	2.777e-11	0.05551	1.857e-07	0.02205	0.3186	0.04724	0.0004257	0.05346	3.911e-11	0.04573	2.931e-07
11	rs11823901	13279949	C	T	0.4162	325263	0.05303	0.008048	4.432e-11	NA	NA	0.0268	0.1601	0.04297	0.000405	0.05417	2.968e-11	0.05605	3.497e-07	0.03847	0.003346	0.05353	3.134e-11	0.05478	2.799e-07	0.02084	0.3447	0.04693	0.0004621	0.05347	4.254e-11	0.04598	2.646e-07
11	rs4757135	13280403	A	G	0.4174	326327	0.0528	0.008034	4.964e-11	NA	NA	0.02499	0.1877	0.04236	0.0004664	0.05364	4.262e-11	0.05574	3.889e-07	0.03787	0.003773	0.05327	3.615e-11	0.05468	2.753e-07	0.01827	0.4032	0.04669	0.0004814	0.05322	4.822e-11	0.04535	3.647e-07
11	rs11022725	13273156	A	C	0.4178	326209	0.05278	0.008031	4.978e-11	NA	NA	0.0241	0.2069	0.04162	0.0005894	0.05376	3.814e-11	0.05551	4.528e-07	0.03788	0.00386	0.05325	3.601e-11	0.05489	2.681e-07	0.01812	0.4119	0.0464	0.0005389	0.05313	5.124e-11	0.04525	3.821e-07
11	rs11022726	13273305	G	A	0.4178	326209	0.05278	0.008031	4.978e-11	NA	NA	0.0241	0.2069	0.04162	0.0005894	0.05376	3.814e-11	0.05551	4.528e-07	0.03788	0.00386	0.05325	3.601e-11	0.05489	2.681e-07	0.01812	0.4119	0.0464	0.0005389	0.05313	5.124e-11	0.04525	3.821e-07
11	rs4757134	13272902	C	T	0.4176	326215	0.0527	0.008031	5.31e-11	NA	NA	0.02467	0.1958	0.0416	0.000594	0.05367	4.088e-11	0.05559	4.297e-07	0.03774	0.00398	0.05319	3.804e-11	0.05487	2.678e-07	0.01855	0.4	0.04641	0.0005324	0.05307	5.384e-11	0.04522	3.909e-07
11	rs4756762	13272778	G	A	0.4176	326204	0.0527	0.008031	5.319e-11	NA	NA	0.02473	0.1948	0.04162	0.0005908	0.05367	4.097e-11	0.0556	4.278e-07	0.03778	0.003945	0.05319	3.817e-11	0.0549	2.641e-07	0.01864	0.3978	0.04648	0.000522	0.05307	5.394e-11	0.04523	3.891e-07
11	rs1481876	13272171	A	G	0.4176	326250	0.05265	0.008031	5.547e-11	NA	NA	0.02455	0.198	0.0417	0.0005761	0.05362	4.253e-11	0.05556	4.344e-07	0.0378	0.00392	0.05313	3.973e-11	0.05481	2.77e-07	0.01878	0.3943	0.04627	0.0005537	0.053	5.695e-11	0.04516	4.043e-07
11	rs6486110	13270920	C	G	0.4176	326236	0.05263	0.008031	5.631e-11	NA	NA	0.02461	0.197	0.04172	0.000572	0.0536	4.334e-11	0.05559	4.291e-07	0.03779	0.003933	0.05312	4.03e-11	0.05463	3.022e-07	0.0188	0.3938	0.04627	0.0005529	0.05298	5.784e-11	0.04518	4.003e-07
11	rs1481879	13271768	C	T	0.4176	326249	0.05263	0.008031	5.633e-11	NA	NA	0.02454	0.1982	0.04168	0.0005787	0.0536	4.321e-11	0.05555	4.378e-07	0.0378	0.00392	0.05312	4.032e-11	0.05475	2.847e-07	0.01877	0.3944	0.04625	0.000556	0.05298	5.785e-11	0.04514	4.079e-07
11	rs35015902	13292277	G	C	0.389	321541	0.05368	0.008194	5.734e-11	0.02109	0.1748	0.01766	0.3704	0.0375	0.001704	0.05309	1.61e-10	0.06868	3.033e-07	0.02867	0.02677	0.05423	4.412e-11	0.05107	3.138e-07	0.01805	0.3497	0.05656	4.997e-05	0.0538	7.028e-11	0.04624	1.821e-07
11	rs5789783	13347748	T	TA	0.402	280241	0.0573	0.008749	5.793e-11	0.02519	0.0582	0.02713	0.07052	0.05367	0.05523	0.0577	7.282e-11	0.05638	1.355e-06	NA	NA	0.05739	5.642e-11	0.05004	4.623e-07	0.02356	0.1233	0.04983	0.0002061	0.05567	2.522e-10	0.05065	1.119e-06
11	rs11825504	13269921	A	T	0.4194	322993	0.0528	0.008065	5.869e-11	NA	NA	0.03208	0.08547	0.04154	0.0006174	0.05356	5.354e-11	0.05748	1.844e-07	0.03674	0.005119	0.05326	4.311e-11	0.0568	1.258e-07	0.02696	0.2075	0.04909	0.0002507	0.05321	5.768e-11	0.04529	4.089e-07
11	rs34588274	13269946	C	T	0.4234	318419	0.05308	0.008112	6.042e-11	NA	NA	0.03266	0.07825	0.0426	0.0004539	0.05388	5.326e-11	0.05916	8.546e-08	0.03669	0.005225	0.05355	4.427e-11	0.05759	9.944e-08	0.02728	0.1975	0.0511	0.0001388	0.05347	6.073e-11	0.04579	3.471e-07
11	rs757159517	13274920	CCA	C	0.4174	325601	0.05259	0.008039	6.113e-11	NA	NA	0.02252	0.2392	0.04196	0.0005408	0.05348	5.004e-11	0.05554	4.497e-07	0.03737	0.004409	0.05308	4.377e-11	0.05405	4.089e-07	0.01569	0.4775	0.04577	0.0006408	0.05308	5.604e-11	0.0452	4.055e-07
11	rs35681858	13270008	C	T	0.4165	325156	0.05262	0.008045	6.168e-11	NA	NA	0.02428	0.1988	0.0423	0.0004964	0.05352	4.991e-11	0.05575	4.34e-07	0.03808	0.003766	0.05311	4.397e-11	0.05502	2.983e-07	0.01802	0.4075	0.04616	0.0006061	0.05297	6.333e-11	0.04512	4.396e-07
11	rs1481881	13269536	T	C	0.4164	325029	0.05253	0.008048	6.673e-11	NA	NA	0.02356	0.2125	0.04163	0.0006103	0.05347	5.297e-11	0.05601	3.854e-07	0.03771	0.004122	0.05304	4.709e-11	0.05492	3.242e-07	0.01763	0.4179	0.04652	0.000551	0.05289	6.822e-11	0.0449	5.023e-07
11	rs11022722	13270538	C	T	0.4165	326144	0.05238	0.008033	7.038e-11	NA	NA	0.0225	0.2334	0.04119	0.0006865	0.05333	5.48e-11	0.05523	5.444e-07	0.03695	0.004891	0.05285	5.095e-11	0.05448	3.578e-07	0.01629	0.4538	0.04553	0.000713	0.05273	7.22e-11	0.04483	5.025e-07
11	rs11022723	13270635	G	A	0.4165	326151	0.05236	0.008033	7.111e-11	NA	NA	0.02249	0.2336	0.04116	0.0006913	0.05332	5.543e-11	0.05519	5.532e-07	0.03692	0.004919	0.05284	5.156e-11	0.0544	3.722e-07	0.0163	0.4535	0.0455	0.0007187	0.05272	7.297e-11	0.04481	5.078e-07
11	rs11022721	13270501	A	C	0.4165	326138	0.05236	0.008033	7.131e-11	NA	NA	0.02249	0.2336	0.0412	0.0006848	0.05332	5.552e-11	0.05517	5.593e-07	0.03696	0.004883	0.05284	5.162e-11	0.05448	3.572e-07	0.01628	0.4542	0.04554	0.0007107	0.05274	7.161e-11	0.04483	5.005e-07
11	rs11828583	13279963	A	C	0.4217	320872	0.05266	0.008088	7.486e-11	NA	NA	0.02505	0.187	0.04094	0.0007558	0.05366	5.667e-11	0.05485	6.556e-07	0.03678	0.00506	0.05309	5.635e-11	0.05391	4.409e-07	0.01804	0.4086	0.04594	0.0006127	0.05307	7.349e-11	0.0455	3.813e-07
11	rs11826480	13279997	T	C	0.4217	320873	0.05265	0.008088	7.515e-11	NA	NA	0.02492	0.1893	0.0409	0.0007653	0.05365	5.696e-11	0.05482	6.649e-07	0.03673	0.005123	0.05309	5.654e-11	0.05387	4.495e-07	0.01786	0.4133	0.04589	0.0006219	0.05307	7.376e-11	0.04549	3.846e-07
11	rs11825452	13269722	A	C	0.4164	325059	0.05235	0.008047	7.756e-11	NA	NA	0.02347	0.2141	0.04182	0.000574	0.05327	6.192e-11	0.05584	4.167e-07	0.03763	0.004197	0.05286	5.488e-11	0.05485	3.333e-07	0.01753	0.4203	0.04633	0.0005775	0.05271	7.903e-11	0.04482	5.238e-07
11	rs11825506	13269937	A	G	0.4234	318490	0.05258	0.008112	9.069e-11	NA	NA	0.03103	0.09436	0.04194	0.0005561	0.05345	7.555e-11	0.05863	1.114e-07	0.03616	0.005907	0.05307	6.54e-11	0.05736	1.103e-07	0.02556	0.2272	0.05003	0.0001914	0.05293	9.377e-11	0.04512	5.106e-07
11	rs4757133	13268797	G	A	0.4164	324901	0.05201	0.008049	1.035e-10	NA	NA	0.02215	0.2415	0.04069	0.0008128	0.05301	7.741e-11	0.05539	5.221e-07	0.03663	0.00534	0.05252	7.333e-11	0.05463	3.781e-07	0.01582	0.4678	0.04562	0.0007081	0.05234	1.082e-10	0.04443	6.64e-07
11	rs1351520	13268538	A	G	0.4165	324715	0.05188	0.008051	1.164e-10	NA	NA	0.02227	0.2378	0.04035	0.0008965	0.05288	8.749e-11	0.05518	5.723e-07	0.03735	0.004485	0.05239	8.232e-11	0.05466	3.817e-07	0.01612	0.4578	0.04538	0.0007473	0.05226	1.168e-10	0.04413	7.92e-07
11	rs1351521	13268494	C	T	0.4167	324574	0.05168	0.008052	1.376e-10	NA	NA	0.02168	0.2507	0.04028	0.0009158	0.0527	1.019e-10	0.05493	6.495e-07	0.03704	0.004842	0.05219	9.752e-11	0.05477	3.644e-07	0.01546	0.4769	0.0452	0.0007883	0.05207	1.372e-10	0.04405	8.315e-07
11	rs1351522	13268386	T	C	0.4165	324462	0.05147	0.008055	1.656e-10	NA	NA	0.02114	0.2634	0.04011	0.0009714	0.05247	1.24e-10	0.05438	8.526e-07	0.03672	0.005257	0.05198	1.173e-10	0.05423	4.851e-07	0.01489	0.494	0.04475	0.0008976	0.05185	1.658e-10	0.04377	9.816e-07
11	rs4757144	13331226	G	A	0.4069	324659	0.04921	0.008082	1.145e-09	0.01445	0.3022	0.01268	0.4459	0.0432	0.03456	0.0504	7.459e-10	0.0472	8.874e-06	0.04144	0.07297	0.0496	8.802e-10	0.04395	3.49e-06	0.00692	0.6872	0.03664	0.003508	0.04859	2.395e-09	0.04148	6.515e-06
11	rs55769038	13331808	G	A	0.4068	324615	0.04914	0.008083	1.204e-09	0.01403	0.316	0.0119	0.4738	0.04497	0.02808	0.05034	7.868e-10	0.0469	9.995e-06	0.04262	0.0649	0.04953	9.327e-10	0.0438	3.747e-06	0.006069	0.7235	0.03647	0.003646	0.04847	2.619e-09	0.0415	6.489e-06
11	11:13345926_CT_C	13345926	CT	C	0.3738	310409	0.04966	0.008402	3.405e-09	0.01451	0.2667	0.007682	0.6379	0.03042	0.1626	0.05026	3.568e-09	0.04434	1.446e-05	0.02261	0.229	0.05004	2.707e-09	0.04363	7.891e-06	0.008889	0.5538	0.03175	0.01085	0.04859	9.217e-09	0.04108	2.232e-05
11	rs11826177	13349477	T	C	0.3626	309043	0.04972	0.008466	4.273e-09	0.01511	0.2245	0.01291	0.3516	NA	NA	0.0503	4.346e-09	0.04419	6.031e-05	0.003534	0.9004	0.04993	3.8e-09	0.04268	8.272e-06	0.009313	0.5085	0.03321	0.008194	0.04834	1.396e-08	0.04296	2.897e-05
11	rs11823635	13349479	C	G	0.3626	309029	0.04966	0.008466	4.472e-09	0.01507	0.2256	0.01294	0.3508	NA	NA	0.05024	4.527e-09	0.04415	6.107e-05	0.003494	0.9015	0.04987	3.978e-09	0.04264	8.443e-06	0.009336	0.5075	0.03317	0.008266	0.04827	1.46e-08	0.04288	3.01e-05
11	rs10741616	13333851	A	G	0.3813	325298	0.04756	0.008167	5.769e-09	0.01248	0.3301	0.003627	0.8218	0.02963	0.1779	0.04857	4.365e-09	0.04124	3.858e-05	0.02043	0.2761	0.04798	4.427e-09	0.04112	1.567e-05	0.004885	0.7409	0.02886	0.01841	0.04654	1.53e-08	0.03918	2.92e-05
11	rs4757145	13331324	A	G	0.3803	324968	0.04757	0.008175	5.938e-09	0.01174	0.3594	0.00233	0.8847	0.02972	0.1709	0.04859	4.454e-09	0.04098	4.279e-05	0.02119	0.2547	0.0479	4.847e-09	0.04089	1.863e-05	0.004004	0.786	0.02842	0.02012	0.04656	1.558e-08	0.03918	3.025e-05
11	rs7396943	13328979	C	G	0.3803	325004	0.04751	0.008174	6.17e-09	0.01265	0.3234	0.003731	0.8165	0.03005	0.1664	0.04854	4.604e-09	0.04119	3.918e-05	0.02209	0.2348	0.04785	5.001e-09	0.04114	1.656e-05	0.004934	0.7382	0.02888	0.01821	0.0465	1.617e-08	0.03905	3.216e-05
11	rs11022762	13335926	T	C	0.3817	326327	0.04701	0.008153	8.114e-09	0.01094	0.3904	0.001864	0.9069	0.02523	0.2506	0.04805	6.012e-09	0.04055	4.878e-05	0.01881	0.3148	0.04743	6.237e-09	0.04055	1.964e-05	0.003691	0.8011	0.02795	0.02173	0.04594	2.221e-08	0.03836	4.127e-05
11	rs4757142	13325695	G	A	0.3884	317843	0.04734	0.008233	8.933e-09	0.01537	0.2469	0.01583	0.299	0.03575	0.01917	0.04898	4.284e-09	0.04472	1.879e-05	0.04022	0.01543	0.04779	6.619e-09	0.04122	1.577e-05	0.01184	0.4504	0.03401	0.005023	0.04702	1.411e-08	0.04008	1.829e-05
11	rs28711392	13349559	C	T	0.3629	314541	0.0458	0.008386	4.708e-08	0.01052	0.3892	0.008809	0.5164	NA	NA	0.04634	4.726e-08	0.0391	0.0003271	-0.005598	0.8388	0.04595	4.383e-08	0.03966	2.768e-05	0.004383	0.751	0.02786	0.02455	0.0443	1.555e-07	0.03942	9.821e-05
11	rs10766077	13349781	A	G	0.3628	314518	0.0458	0.008386	4.72e-08	0.01081	0.3765	0.009215	0.4973	NA	NA	0.04635	4.703e-08	0.0393	0.0003046	-0.003867	0.8883	0.04595	4.389e-08	0.03987	2.506e-05	0.004731	0.732	0.02813	0.02318	0.0443	1.553e-07	0.03952	9.455e-05
11	rs1982350	13350131	A	G	0.363	314361	0.04574	0.008387	4.941e-08	0.01108	0.365	0.009755	0.4728	NA	NA	0.0462	5.226e-08	0.03929	0.0003079	-0.0027	0.9222	0.04589	4.597e-08	0.0398	2.608e-05	0.005369	0.6977	0.02833	0.02232	0.0443	1.562e-07	0.03962	9.068e-05
11	rs11824092	13346294	T	C	0.3601	316028	0.04526	0.00838	6.65e-08	0.0099	0.417	0.003252	0.8196	0.00131	0.9716	0.04534	9.054e-08	0.03854	0.0002754	-0.006371	0.7914	0.04539	6.273e-08	0.03863	5.305e-05	0.003706	0.7863	0.02816	0.02819	0.04364	2.325e-07	0.03702	0.0002312
11	rs9633835	13345593	A	G	0.3614	319617	0.04463	0.008338	8.659e-08	0.008694	0.4758	0.001203	0.9331	0.01959	0.2904	0.04493	1.033e-07	0.03621	0.0006039	0.01164	0.4884	0.04534	6.062e-08	0.03735	8.098e-05	0.001615	0.9062	0.02635	0.0235	0.04313	2.804e-07	0.03589	0.0001274
11	rs11022766	13348249	G	T	0.3544	314729	0.04432	0.008427	1.441e-07	0.009171	0.4476	0.002695	0.8479	-0.01125	0.8043	0.04461	1.701e-07	0.03634	0.0006888	-0.01195	0.6312	0.04448	1.336e-07	0.038	7.051e-05	0.002297	0.8646	0.02546	0.04486	0.0427	4.866e-07	0.0368	0.0003008
11	rs2054604	13266342	A	G	0.4639	319849	0.03967	0.008017	7.521e-07	0.008977	0.4115	0.01236	0.2317	0.02499	0.007168	0.04063	5.854e-07	0.0318	0.0003195	0.02584	0.008738	0.03996	6.37e-07	0.03687	0.008713	0.01185	0.2476	0.02544	0.009325	0.04049	5.3e-07	0.03232	0.0001045
11	rs778830137	13265027	CATAATACTATGG	C	0.4675	318462	0.03952	0.00803	8.593e-07	0.008012	0.4626	0.01177	0.2541	0.02416	0.009332	0.04011	8.315e-07	0.0308	0.0004868	0.02551	0.009566	0.03975	7.602e-07	0.03179	0.0266	0.01114	0.2765	0.02336	0.01684	0.04041	5.835e-07	0.03172	0.0001432
11	rs570129974	13299258	A	AG	0.3402	308370	0.04167	0.008596	1.249e-06	-0.0004745	0.9728	-0.01485	0.3761	0.01968	0.1205	0.04104	2.427e-06	0.03198	0.09473	0.008514	0.5358	0.04197	1.068e-06	0.03305	0.001251	-0.01235	0.4549	NA	NA	0.04237	9.773e-07	0.03278	0.001325
11	rs2054605	13266215	A	G	0.436	320172	0.03882	0.008057	1.454e-06	0.008746	0.4121	0.01221	0.2289	0.02253	0.01842	0.03989	1.035e-06	0.03098	0.0003777	0.02451	0.01283	0.03909	1.258e-06	0.03134	0.01409	0.01155	0.2519	0.02275	0.0181	0.03959	1.063e-06	0.03109	0.0002217
11	rs12808273	13262490	G	A	0.4676	322030	0.03755	0.007983	2.561e-06	0.00594	0.5815	0.009412	0.3566	0.02207	0.0167	0.03819	2.359e-06	0.02908	0.0009153	0.02374	0.01512	0.03784	2.186e-06	0.03363	0.01795	0.009137	0.3671	0.0218	0.02453	0.03826	1.948e-06	0.02979	0.0003257
11	rs12802573	13261935	G	A	0.4677	321862	0.03732	0.007985	2.966e-06	0.00594	0.5815	0.009438	0.3553	0.02193	0.01739	0.03801	2.641e-06	0.02893	0.0009738	0.02371	0.01529	0.03761	2.535e-06	0.03402	0.0167	0.009066	0.3708	0.02175	0.02488	0.03803	2.26e-06	0.0296	0.0003564
11	rs35424804	13248730	T	C	0.4961	326327	-0.03698	0.007923	3.05e-06	0.005202	0.6605	-0.0004322	0.9686	-0.01731	0.07179	-0.03716	3.764e-06	-0.02704	0.00328	-0.01767	0.08356	-0.03709	2.909e-06	-0.03867	0.02603	-0.0008915	0.9345	-0.01801	0.08105	-0.03806	1.857e-06	-0.02798	0.0008447
11	rs12795287	13260882	C	A	0.4607	322088	0.03725	0.007987	3.1e-06	0.003719	0.7337	0.007736	0.454	0.02154	0.02029	0.0382	2.358e-06	0.02854	0.001206	0.02286	0.02028	0.03755	2.637e-06	0.0319	0.02092	0.007402	0.4704	0.02059	0.03527	0.0383	1.912e-06	0.02932	0.0004204
11	rs10500776	13260743	G	A	0.4609	322164	0.03718	0.007986	3.239e-06	0.003551	0.7453	0.007496	0.4682	0.02132	0.02163	0.03813	2.46e-06	0.02844	0.001252	0.02257	0.02188	0.03747	2.755e-06	0.0318	0.02138	0.007201	0.4825	0.02057	0.03535	0.0382	2.039e-06	0.02925	0.0004342
11	rs11607529	13261390	C	T	0.4609	322075	0.03717	0.007988	3.275e-06	0.003618	0.7408	0.007552	0.465	0.02129	0.02182	0.03812	2.484e-06	0.02838	0.001285	0.0226	0.02177	0.03746	2.786e-06	0.03185	0.02123	0.007259	0.4792	0.02051	0.03592	0.03818	2.066e-06	0.02925	0.0004353
11	rs1531755	13259778	G	A	0.4605	322242	0.037	0.007986	3.606e-06	0.003194	0.77	0.007293	0.4803	0.02121	0.0223	0.03792	2.785e-06	0.02816	0.001399	0.02248	0.0224	0.03729	3.07e-06	0.03174	0.02163	0.006966	0.4969	0.02025	0.03839	0.03804	2.247e-06	0.029	0.0004851
11	rs12805064	13258381	G	A	0.4607	322296	0.03695	0.007985	3.715e-06	0.003375	0.7573	0.007388	0.4747	0.02123	0.02218	0.03784	2.916e-06	0.02824	0.001357	0.02233	0.02334	0.03724	3.162e-06	0.03164	0.02211	0.007092	0.4892	0.02048	0.03622	0.03798	2.318e-06	0.02902	0.0004813
11	11:13265704_CT_C	13265704	C	CT	0.2482	321799	0.04253	0.009248	4.251e-06	0.009797	0.3925	0.01324	0.2325	0.02518	0.01743	0.04114	1.11e-05	0.02909	0.03549	0.02285	0.04226	0.04347	2.762e-06	0.03036	0.004838	0.01193	0.2837	0.02897	0.02729	0.04254	4.967e-06	0.03173	0.001495
11	rs2896635	13359745	T	A	0.3114	325540	0.03918	0.008564	4.782e-06	0.01716	0.07144	0.0162	0.09443	0.01298	0.2251	0.04026	3.372e-06	0.0284	0.003492	0.01313	0.2318	0.03951	4.058e-06	0.03379	0.0001476	0.01612	0.09447	0.018	0.08513	0.03627	3.925e-05	NA	NA
11	rs6486118	13323786	G	A	0.286	325593	0.03982	0.008775	5.688e-06	0.004068	0.7146	0.0009079	0.9389	0.007229	0.578	0.03967	7.913e-06	0.02937	0.1697	0.002567	0.8531	0.04033	4.461e-06	0.03045	0.001428	-0.002411	0.8422	0.02027	0.185	0.03975	6.907e-06	0.02809	0.0047
11	rs6486116	13319838	A	C	0.2859	324632	0.03976	0.008791	6.083e-06	0.004406	0.6932	0.0009664	0.9351	0.007613	0.559	0.03971	8.051e-06	0.03251	0.1397	0.002712	0.8451	0.04019	4.996e-06	0.0307	0.001335	-0.001653	0.892	0.02195	0.1542	0.03967	7.449e-06	0.02736	0.006021
11	rs6486119	13323789	T	C	0.286	325632	0.03966	0.008774	6.171e-06	0.003953	0.7223	0.0008231	0.9446	0.006902	0.5952	0.03951	8.586e-06	0.0294	0.1693	0.002566	0.8532	0.04018	4.842e-06	0.03032	0.001493	-0.002501	0.8364	0.02026	0.1852	0.03959	7.495e-06	0.02782	0.005101
11	rs6486120	13324142	T	G	0.2866	326099	0.0396	0.008762	6.198e-06	0.003712	0.7383	0.0008089	0.9455	0.006723	0.6047	0.03945	8.609e-06	0.03072	0.1518	0.0023	0.8682	0.04008	4.931e-06	0.03031	0.001482	-0.002555	0.8328	0.02098	0.1701	0.03952	7.562e-06	0.02772	0.005246
11	rs2128115	13251714	G	T	0.4333	325558	0.03611	0.007993	6.234e-06	0.001663	0.8748	0.005498	0.5847	0.018	0.05766	0.03706	4.664e-06	0.02688	0.00189	0.02044	0.03673	0.03628	5.747e-06	0.02705	0.03224	0.00531	0.5951	0.01724	0.07117	0.03686	4.646e-06	0.02735	0.001069
11	rs7114573	13323498	A	C	0.2866	326028	0.03951	0.008763	6.534e-06	0.003684	0.7403	0.0006976	0.953	0.00675	0.6033	0.03934	9.14e-06	0.02846	0.1846	0.002316	0.8673	0.03999	5.207e-06	0.03021	0.001538	-0.002676	0.8251	0.02055	0.1793	0.03942	7.97e-06	0.02748	0.005649
11	11:13257437_GA_G	13257437	GA	G	0.2156	317959	0.04402	0.009766	6.572e-06	0.009345	0.4359	0.01328	0.2527	0.02299	0.04666	0.0436	1.039e-05	0.02796	0.04826	0.02265	0.05567	0.04496	4.412e-06	0.03285	0.003007	0.01179	0.3119	0.02635	0.05156	0.04391	8.158e-06	0.03162	0.0032
11	rs11605776	13318524	C	A	0.2863	324284	0.03954	0.00879	6.835e-06	0.003991	0.7212	0.0003065	0.9794	0.007431	0.5678	0.03938	9.539e-06	0.03044	0.1738	0.003379	0.808	0.03998	5.59e-06	0.03045	0.001472	-0.002299	0.8506	0.0212	0.1714	0.03959	7.759e-06	0.02665	0.007455
11	rs7104311	13254504	C	A	0.2223	325434	0.04276	0.009554	7.615e-06	0.008927	0.4445	0.01172	0.3004	0.02145	0.0576	0.0414	1.881e-05	0.02695	0.04889	0.02131	0.06543	0.0436	5.341e-06	0.03151	0.003723	0.01082	0.341	0.023	0.08025	0.04245	1.04e-05	0.03013	0.003994
11	rs1037169	13361005	T	C	0.3107	323421	0.03846	0.008598	7.703e-06	0.01658	0.08195	0.01597	0.09988	0.0119	0.2667	0.03977	4.837e-06	0.0273	0.00496	0.01186	0.2806	0.03879	6.594e-06	0.03327	0.0001946	0.01573	0.1033	0.01798	0.08518	0.03562	5.776e-05	0.01321	0.8172
11	rs7125487	13282058	C	G	0.272	322913	0.03998	0.008961	8.14e-06	-0.008186	0.5269	-0.005485	0.6606	0.01418	0.2112	0.03896	1.749e-05	0.02626	0.2493	0.009521	0.4328	0.04067	6.018e-06	0.02935	0.004945	-0.005433	0.6643	0.01863	0.2993	0.04007	8.996e-06	0.02591	0.01089
11	rs7951393	13318431	C	T	0.286	324221	0.03909	0.008795	8.816e-06	0.003056	0.7848	0.0001523	0.9898	0.007003	0.5907	0.03895	1.206e-05	0.0278	0.2121	0.002619	0.8503	0.03952	7.25e-06	0.02988	0.00181	-0.00341	0.78	0.01946	0.2084	0.03897	1.087e-05	0.0267	0.007412
11	rs7107711	13255538	G	C	0.222	324513	0.04253	0.009571	8.844e-06	0.0087	0.4577	0.01171	0.3022	0.022	0.05215	0.0412	2.135e-05	0.02683	0.05124	0.0219	0.05908	0.0434	6.123e-06	0.03102	0.004368	0.0108	0.3432	0.02346	0.07575	0.04227	1.175e-05	0.02996	0.004298
11	rs10832027	13357183	G	A	0.3112	325656	0.03803	0.008564	8.984e-06	0.016	0.09259	0.01499	0.1215	0.01247	0.2438	0.03917	6.187e-06	0.02675	0.006005	0.01264	0.2493	0.03835	7.716e-06	0.03277	0.0002338	0.01495	0.1207	0.01671	0.1102	0.03532	6.236e-05	NA	NA
11	rs7112233	13255971	T	C	0.2216	324323	0.04247	0.009579	9.252e-06	0.008869	0.4492	0.01192	0.2941	0.02244	0.04782	0.04104	2.334e-05	0.02691	0.05071	0.02228	0.05489	0.04338	6.296e-06	0.03082	0.004641	0.01075	0.3457	0.02422	0.06683	0.04221	1.229e-05	0.03009	0.004177
11	rs6486122	13361524	C	T	0.3086	326327	0.03792	0.008573	9.735e-06	0.01584	0.09518	0.01488	0.1236	0.01083	0.3091	0.03914	6.401e-06	0.02667	0.005882	0.01076	0.3249	0.03823	8.424e-06	0.03269	0.0002391	0.01473	0.1256	0.01755	0.09176	0.035	7.406e-05	0.00433	0.9426
11	rs7937432	13320525	G	A	0.2858	322616	0.03899	0.008817	9.795e-06	0.003268	0.77	0.0008332	0.9441	0.005937	0.6478	0.03895	1.27e-05	0.03306	0.1253	0.0009273	0.9468	0.03942	8.061e-06	0.02946	0.002125	-0.002727	0.8225	0.02061	0.1782	0.0389	1.187e-05	0.02712	0.006493
11	rs11022757	13322580	A	G	0.2864	325562	0.03875	0.008771	9.985e-06	0.002487	0.8233	-0.000572	0.9616	0.006661	0.6085	0.03854	1.41e-05	0.02438	0.26	0.001744	0.9	0.03921	8.084e-06	0.02907	0.002329	-0.004256	0.7257	0.01797	0.242	0.03875	1.156e-05	0.02669	0.007246
11	rs1384014	13267554	T	C	0.246	323542	0.04084	0.009246	1.001e-05	0.006013	0.6056	0.0099	0.3777	0.02261	0.03391	0.04014	1.802e-05	0.02733	0.05701	0.01917	0.0907	0.04159	7.236e-06	0.03013	0.004833	0.008735	0.4378	0.02446	0.06884	0.0409	1.13e-05	0.02918	0.003639
11	rs10628863	13285153	G	GAGGGAGGA	0.2945	322318	0.03861	0.00875	1.021e-05	-0.006053	0.6139	-0.01379	0.2944	0.01014	0.3799	0.03759	2.208e-05	0.03214	0.3943	0.00382	0.7569	0.03919	7.907e-06	0.02687	0.006895	-0.01389	0.2907	0.01262	0.5588	0.03852	1.232e-05	0.0256	0.01043
11	rs7938307	13320526	C	A	0.2857	322617	0.03886	0.008818	1.047e-05	0.003234	0.7723	0.000738	0.9505	0.005852	0.6525	0.03882	1.361e-05	0.03261	0.1307	0.0009338	0.9464	0.0393	8.605e-06	0.02937	0.002195	-0.002833	0.8157	0.02064	0.1777	0.03878	1.264e-05	0.02691	0.006912
11	rs10832021	13324530	G	A	0.2862	326327	0.03857	0.008761	1.073e-05	0.002367	0.8311	-0.0006999	0.9528	0.005104	0.6941	0.03837	1.507e-05	0.0268	0.2092	0.0009936	0.9428	0.03904	8.631e-06	0.02894	0.00239	-0.004166	0.7301	0.01916	0.2093	0.03862	1.207e-05	0.02611	0.008549
11	rs2403661	13285281	T	G	0.2931	324733	0.03835	0.00873	1.123e-05	-0.00495	0.676	-0.01315	0.312	0.0102	0.3736	0.03721	2.558e-05	0.02482	0.5349	0.002767	0.8212	0.03881	9.215e-06	0.02744	0.005569	-0.01337	0.3041	0.0093	0.6713	0.0382	1.39e-05	0.02538	0.01058
11	rs1384017	13267384	C	T	0.2186	326327	0.04206	0.009596	1.17e-05	0.007153	0.546	0.01068	0.3507	0.02078	0.06838	0.04172	1.763e-05	0.02667	0.05656	0.02074	0.07588	0.04292	8.113e-06	0.03059	0.004739	0.009498	0.4086	0.0242	0.07009	0.04202	1.397e-05	0.02909	0.006111
11	rs10766073	13317964	A	G	0.2718	322998	0.03921	0.008955	1.194e-05	0.002544	0.8204	-0.005514	0.6573	0.008785	0.4894	0.0381	2.638e-05	0.01829	0.3602	0.002125	0.8673	0.03962	1.018e-05	0.02905	0.003205	-0.003969	0.7433	0.01481	0.3718	0.03886	1.654e-05	0.02534	0.01628
11	11:13295751_AT_A	13295751	AT	A	0.2955	323255	0.03819	0.008733	1.225e-05	-0.002979	0.8002	-0.01167	0.3699	0.011	0.3363	0.03714	2.671e-05	0.03514	0.3852	0.002939	0.8104	0.03852	1.078e-05	0.02799	0.004592	-0.01138	0.3813	0.01574	0.4735	0.03816	1.436e-05	0.02602	0.00872
11	rs2035380	13284345	T	C	0.2931	324752	0.03806	0.008729	1.301e-05	-0.005123	0.6654	-0.01326	0.3079	0.01027	0.3703	0.03691	2.97e-05	0.02329	0.5591	0.002869	0.8147	0.03852	1.069e-05	0.02714	0.006114	-0.01339	0.3031	0.009178	0.6751	0.03791	1.611e-05	0.02502	0.01172
11	rs1384016	13267385	G	A	0.2181	326002	0.04181	0.009609	1.356e-05	0.007123	0.5487	0.01062	0.3548	0.02093	0.06694	0.04158	1.928e-05	0.02661	0.05796	0.02029	0.08296	0.04266	9.448e-06	0.03058	0.004826	0.009437	0.4127	0.02423	0.07055	0.0417	1.666e-05	0.02893	0.006482
11	rs1384015	13267489	C	T	0.2573	323476	0.03963	0.009109	1.357e-05	0.007643	0.4939	0.01052	0.331	0.0224	0.03079	0.03887	2.494e-05	0.02633	0.05137	0.01843	0.09446	0.04026	1.028e-05	0.02968	0.005167	0.009552	0.3785	0.02464	0.05362	0.03982	1.427e-05	0.02873	0.003543
11	rs12290622	13314307	G	A	0.2891	324801	0.03809	0.008765	1.388e-05	-0.003334	0.776	-0.01537	0.2506	0.0109	0.3513	0.03706	2.974e-05	0.01861	0.574	0.002709	0.8288	0.03845	1.205e-05	0.02755	0.005256	-0.01191	0.3561	0.01342	0.5167	0.03802	1.656e-05	0.02549	0.01107
11	rs11022718	13268144	T	C	0.198	320648	0.04359	0.01004	1.404e-05	0.008857	0.4698	0.01176	0.3244	0.0223	0.05078	0.04529	8.351e-06	0.04246	2.361e-05	0.02088	0.07667	0.04385	1.271e-05	0.03095	0.004935	0.01189	0.3142	0.02414	0.02983	0.04501	8.423e-06	0.03756	0.0002142
11	rs1481891	13310718	T	C	0.2892	324803	0.03803	0.008765	1.435e-05	-0.003393	0.7721	-0.01554	0.2454	0.01082	0.355	0.03699	3.073e-05	0.01779	0.5911	0.002553	0.8385	0.03838	1.245e-05	0.02747	0.005399	-0.01205	0.3505	0.01306	0.528	0.03795	1.719e-05	0.02544	0.01123
11	rs34148132	13314475	T	C	0.2895	324798	0.03801	0.008761	1.438e-05	-0.003438	0.7693	-0.01537	0.2509	0.01046	0.3711	0.03693	3.147e-05	0.02105	0.5267	0.002429	0.8463	0.03836	1.253e-05	0.0275	0.005341	-0.01195	0.3548	0.01409	0.4964	0.03798	1.673e-05	0.02542	0.01125
11	rs36170258	13311263	C	T	0.2891	324798	0.03801	0.008765	1.451e-05	-0.003425	0.77	-0.01558	0.2442	0.01078	0.3566	0.03697	3.106e-05	0.01775	0.592	0.002508	0.8413	0.03836	1.259e-05	0.02743	0.00546	-0.01209	0.3489	0.01302	0.5293	0.03793	1.738e-05	0.02541	0.01132
11	rs61882122	13299895	A	G	0.2984	324200	0.03766	0.008692	1.472e-05	-0.004993	0.6678	-0.01304	0.3089	0.009114	0.4214	0.03643	3.487e-05	0.01014	0.7772	0.001596	0.8952	0.03799	1.3e-05	0.02657	0.006653	-0.01368	0.2852	0.007572	0.7205	0.0377	1.656e-05	0.02493	0.01141
11	rs4353253	13310263	G	C	0.2892	324823	0.03796	0.008765	1.487e-05	-0.003434	0.7694	-0.01569	0.2409	0.01082	0.3549	0.03691	3.202e-05	0.0173	0.6014	0.002567	0.8376	0.03831	1.292e-05	0.02736	0.005572	-0.01212	0.3476	0.01275	0.5379	0.03788	1.781e-05	0.0254	0.01137
11	rs1384029	13293019	T	C	0.2946	326286	0.0376	0.008696	1.538e-05	-0.00467	0.6915	-0.01301	0.3162	0.009758	0.3925	0.03628	3.786e-05	0.03682	0.384	0.002971	0.808	0.03799	1.311e-05	0.027	0.006142	-0.01315	0.3118	0.01324	0.5472	0.0377	1.674e-05	0.02484	0.01198
11	rs10832018	13312424	G	A	0.2892	324814	0.03786	0.008765	1.565e-05	-0.003523	0.7636	-0.01564	0.2425	0.01066	0.3621	0.03681	3.368e-05	0.01731	0.6012	0.002414	0.8472	0.03821	1.36e-05	0.02729	0.005705	-0.01217	0.3458	0.0128	0.5361	0.03778	1.875e-05	0.0253	0.0117
11	rs7928655	13300252	C	G	0.2943	326255	0.03757	0.0087	1.568e-05	-0.004513	0.7012	-0.0133	0.3067	0.01017	0.3733	0.03636	3.669e-05	0.02986	0.4735	0.002667	0.8274	0.03803	1.296e-05	0.02696	0.006227	-0.01361	0.2953	0.01241	0.5746	0.03764	1.743e-05	0.02485	0.01202
11	rs4414197	13306311	T	G	0.2897	324944	0.03779	0.008758	1.596e-05	-0.003842	0.743	-0.0157	0.2407	0.01002	0.3909	0.03679	3.346e-05	0.01942	0.5608	0.001673	0.8938	0.03816	1.38e-05	0.02706	0.006101	-0.0125	0.3329	0.01313	0.5266	0.03772	1.904e-05	0.02486	0.01314
11	rs11022756	13315439	A	C	0.2891	324775	0.03777	0.008766	1.638e-05	-0.003652	0.7552	-0.01576	0.2388	0.01076	0.3579	0.03669	3.566e-05	0.01789	0.5889	0.002506	0.8414	0.03813	1.428e-05	0.02721	0.005843	-0.01228	0.3415	0.01289	0.5335	0.03774	1.911e-05	0.02525	0.01186
11	rs1384024	13296644	C	A	0.2943	326176	0.03749	0.008701	1.644e-05	-0.004838	0.6809	-0.01323	0.309	0.01031	0.3671	0.03621	3.963e-05	0.02536	0.5434	0.002702	0.8252	0.03787	1.41e-05	0.02684	0.006468	-0.01346	0.3004	0.01304	0.555	0.03756	1.813e-05	0.02476	0.01233
11	rs877822	13248539	G	A	0.2221	325574	0.04107	0.009553	1.718e-05	0.006658	0.5681	0.009758	0.3882	0.0196	0.08257	0.03971	4.051e-05	0.02438	0.07422	0.01944	0.09269	0.04198	1.173e-05	0.02929	0.006995	0.008683	0.4444	0.02069	0.115	0.04073	2.333e-05	0.02831	0.006821
11	rs10832011	13287938	G	A	0.2935	326081	0.03739	0.008708	1.757e-05	-0.004696	0.6897	-0.01296	0.3183	0.009617	0.4007	0.0362	4.034e-05	0.03017	0.4534	0.002025	0.8684	0.03781	1.48e-05	0.02698	0.006201	-0.01304	0.3155	0.01131	0.6059	0.03745	1.956e-05	0.02448	0.01344
11	rs4603287	13301335	T	G	0.2895	326294	0.03751	0.008742	1.779e-05	-0.003893	0.7391	-0.01672	0.2108	0.01018	0.3807	0.03642	3.88e-05	0.02092	0.5386	0.00201	0.8716	0.03791	1.513e-05	0.02693	0.006317	-0.01285	0.3182	0.0137	0.5143	0.03761	1.943e-05	0.02445	0.01439
11	rs540667189	13283648	GGTTTT	G	0.2722	322146	0.03844	0.008963	1.802e-05	-0.003527	0.7625	-0.01005	0.4252	0.006463	0.5975	0.03722	4.098e-05	0.01442	0.5506	0.002779	0.8213	0.03907	1.369e-05	0.02597	0.00984	-0.01045	0.4075	0.008789	0.634	0.0384	2.1e-05	0.02449	0.01817
11	rs1384025	13296446	G	T	0.2943	326220	0.03731	0.008701	1.802e-05	-0.005138	0.6623	-0.01357	0.2969	0.01006	0.3789	0.03608	4.216e-05	0.02379	0.5689	0.002575	0.8333	0.03768	1.555e-05	0.02658	0.006992	-0.01383	0.2873	0.01184	0.5921	0.03738	1.988e-05	0.02462	0.01281
11	rs1351525	13301548	A	T	0.2895	326297	0.03747	0.008742	1.822e-05	-0.003909	0.7381	-0.01677	0.2095	0.01007	0.3859	0.03638	3.968e-05	0.02087	0.5395	0.001883	0.8796	0.03786	1.555e-05	0.02686	0.006444	-0.01287	0.3178	0.01365	0.5158	0.03756	1.99e-05	0.02442	0.01451
11	rs1481892	13301921	G	C	0.2895	326298	0.03744	0.008742	1.845e-05	-0.003915	0.7377	-0.01677	0.2095	0.01007	0.3859	0.03635	4.018e-05	0.02087	0.5396	0.001883	0.8796	0.03784	1.571e-05	0.02681	0.006545	-0.01287	0.3177	0.01365	0.5159	0.03754	2.015e-05	0.02438	0.01467
11	rs7947951	13356030	A	G	0.3085	326327	0.03672	0.008575	1.856e-05	0.01442	0.129	0.01339	0.1656	0.01028	0.3347	0.03797	1.21e-05	0.02507	0.009822	0.01049	0.3377	0.03702	1.614e-05	0.03128	0.0004459	0.01326	0.1681	0.01529	0.1425	0.03386	0.0001267	NA	NA
11	rs4757138	13297925	A	G	0.2943	326152	0.03723	0.008702	1.88e-05	-0.005358	0.6488	-0.01388	0.286	0.009914	0.3857	0.03595	4.506e-05	0.02184	0.5999	0.002312	0.8501	0.03761	1.622e-05	0.0264	0.007405	-0.0141	0.2782	0.01168	0.5972	0.03732	2.062e-05	0.02442	0.01358
11	rs1384027	13295920	A	T	0.2943	326197	0.03722	0.008701	1.892e-05	-0.005535	0.638	-0.01399	0.2821	0.009848	0.3888	0.03598	4.425e-05	0.02268	0.5871	0.002343	0.8481	0.03757	1.647e-05	0.02645	0.007284	-0.01435	0.2698	0.0101	0.6476	0.03729	2.088e-05	0.0244	0.01365
11	rs4757140	13300540	G	T	0.2938	326231	0.03723	0.008704	1.897e-05	-0.005158	0.6608	-0.01435	0.2715	0.009785	0.3926	0.03598	4.475e-05	0.01873	0.644	0.002539	0.8355	0.03767	1.58e-05	0.02648	0.007212	-0.01439	0.2678	0.01092	0.6197	0.03732	2.067e-05	0.02439	0.01378
11	rs10832013	13295353	G	T	0.3036	326123	0.03688	0.008625	1.898e-05	-0.007634	0.5195	-0.01051	0.3982	0.009222	0.4248	0.03597	3.779e-05	NA	NA	0.00203	0.8697	0.03731	1.589e-05	0.02641	0.006311	-0.01774	0.1811	0.01122	0.5668	0.03708	1.958e-05	0.02401	0.01439
11	rs4757139	13300456	C	T	0.2938	326237	0.03721	0.008704	1.911e-05	-0.00518	0.6595	-0.0143	0.2731	0.009829	0.3905	0.03597	4.493e-05	0.01868	0.6451	0.002579	0.8329	0.03765	1.595e-05	0.02647	0.007231	-0.01438	0.2682	0.0108	0.6235	0.03731	2.082e-05	0.0244	0.01372
11	rs2279285	13298687	G	T	0.2943	326230	0.0372	0.008701	1.912e-05	-0.00539	0.6468	-0.01397	0.2831	0.00984	0.3892	0.03598	4.44e-05	0.0237	0.5692	0.002241	0.8547	0.03757	1.653e-05	0.02643	0.007316	-0.01418	0.2755	0.01136	0.6074	0.03727	2.11e-05	0.02439	0.01369
11	rs763871523	13261705	A	ATTC	0.2182	320980	0.0414	0.009684	1.914e-05	0.006772	0.5681	0.01063	0.3546	0.02052	0.073	0.04003	4.465e-05	0.02399	0.08562	0.02089	0.07465	0.04244	1.241e-05	0.02885	0.008643	0.009194	0.4253	0.02206	0.09858	0.04097	2.693e-05	0.02871	0.006882
11	rs1384028	13295767	C	T	0.2943	326228	0.03719	0.008701	1.916e-05	-0.005502	0.64	-0.01397	0.2829	0.009826	0.3899	0.03596	4.481e-05	0.02301	0.5817	0.002321	0.8495	0.03756	1.658e-05	0.02641	0.007361	-0.01429	0.2718	0.01034	0.6399	0.03726	2.114e-05	0.02438	0.01375
11	rs1384026	13296401	T	A	0.2943	326228	0.03719	0.008701	1.916e-05	-0.005502	0.64	-0.01397	0.2829	0.009826	0.3899	0.03596	4.481e-05	0.02301	0.5817	0.002321	0.8495	0.03756	1.658e-05	0.02641	0.007361	-0.01429	0.2718	0.01034	0.6399	0.03726	2.114e-05	0.02438	0.01375
11	rs4146386	13291979	A	G	0.2943	326304	0.03718	0.0087	1.923e-05	-0.005327	0.6507	-0.01396	0.2829	0.009405	0.4104	0.03598	4.433e-05	0.02445	0.5575	0.002245	0.8543	0.03758	1.643e-05	0.02645	0.007262	-0.01402	0.2807	0.01096	0.6198	0.03726	2.112e-05	0.0243	0.01401
11	rs10832014	13295415	T	A	0.2943	326229	0.03718	0.008701	1.931e-05	-0.005522	0.6388	-0.01399	0.2821	0.009809	0.3907	0.03594	4.514e-05	0.02228	0.5937	0.0023	0.8508	0.03755	1.67e-05	0.02639	0.007406	-0.01431	0.2709	0.0103	0.6412	0.03725	2.13e-05	0.02436	0.0138
11	rs2279287	13298485	T	C	0.2943	326233	0.03717	0.008701	1.939e-05	-0.005472	0.6418	-0.01403	0.2808	0.009814	0.3905	0.03595	4.501e-05	0.02288	0.5826	0.002246	0.8543	0.03754	1.677e-05	0.02638	0.007423	-0.01428	0.272	0.01114	0.6143	0.03724	2.139e-05	0.02436	0.01379
11	rs2279286	13298519	G	A	0.2943	326233	0.03717	0.008701	1.939e-05	-0.005472	0.6418	-0.01403	0.2808	0.009814	0.3905	0.03595	4.501e-05	0.02288	0.5826	0.002246	0.8543	0.03754	1.677e-05	0.02638	0.007423	-0.01428	0.272	0.01114	0.6143	0.03724	2.139e-05	0.02436	0.01379
11	rs900146	13293887	C	T	0.2944	326303	0.03714	0.008699	1.957e-05	-0.00545	0.6431	-0.01407	0.279	0.009386	0.4112	0.03591	4.569e-05	0.0239	0.5665	0.002204	0.8569	0.03754	1.667e-05	0.02641	0.007358	-0.01411	0.2778	0.01096	0.6196	0.03724	2.13e-05	0.02425	0.0142
11	rs900145	13293905	C	T	0.2943	326327	0.0371	0.008699	2.001e-05	-0.005467	0.6421	-0.01414	0.2768	0.009359	0.4126	0.03588	4.636e-05	0.02234	0.5925	0.002177	0.8587	0.0375	1.709e-05	0.02636	0.007477	-0.01426	0.2726	0.0107	0.6282	0.03718	2.197e-05	0.02423	0.01429
11	rs11022735	13292727	A	C	0.2943	326309	0.03709	0.008699	2.008e-05	-0.005611	0.6334	-0.01428	0.272	0.00929	0.4161	0.03587	4.658e-05	0.02244	0.5909	0.002085	0.8646	0.03748	1.722e-05	0.02634	0.007516	-0.01434	0.27	0.01052	0.6341	0.03717	2.204e-05	0.02422	0.01435
11	rs1384030	13292909	T	C	0.2944	326299	0.03708	0.008699	2.02e-05	-0.005572	0.6358	-0.01418	0.275	0.009335	0.4137	0.0358	4.826e-05	0.02377	0.5678	0.002138	0.8612	0.03747	1.725e-05	0.02628	0.007642	-0.01425	0.273	0.01072	0.6273	0.03716	2.217e-05	0.02418	0.01447
11	rs12361893	13301114	C	G	0.2937	326235	0.03711	0.008705	2.02e-05	-0.005246	0.6554	-0.0145	0.2664	0.009616	0.4009	0.03585	4.752e-05	0.01804	0.6561	0.002364	0.8467	0.03755	1.684e-05	0.02638	0.007443	-0.01438	0.268	0.01107	0.6146	0.03722	2.183e-05	0.02429	0.01419
11	rs900147	13293840	G	A	0.2943	326315	0.03707	0.008699	2.037e-05	-0.005579	0.6353	-0.01423	0.2736	0.009252	0.418	0.03584	4.723e-05	0.02228	0.5937	0.002041	0.8674	0.03746	1.743e-05	0.02631	0.007591	-0.01427	0.2724	0.01045	0.6364	0.03715	2.236e-05	0.02416	0.0146
11	rs7109016	13293979	A	T	0.2943	326315	0.03707	0.008699	2.037e-05	-0.005579	0.6353	-0.01423	0.2736	0.009252	0.418	0.03584	4.723e-05	0.02228	0.5937	0.002041	0.8674	0.03746	1.743e-05	0.02631	0.007591	-0.01427	0.2724	0.01045	0.6364	0.03715	2.236e-05	0.02416	0.0146
11	rs3993105	13303071	C	T	0.2895	325780	0.03711	0.008749	2.215e-05	-0.003923	0.7372	-0.01668	0.2117	0.009735	0.4024	0.03604	4.729e-05	0.02074	0.5397	0.001753	0.8879	0.03752	1.884e-05	0.02661	0.006989	-0.01287	0.3178	0.01367	0.5145	0.03715	2.485e-05	0.02397	0.01649
11	rs7926712	13303085	A	G	0.2894	325811	0.0371	0.008749	2.229e-05	-0.00389	0.7394	-0.01663	0.2132	0.009741	0.4021	0.03603	4.762e-05	0.02132	0.5286	0.001783	0.8861	0.0375	1.896e-05	0.0266	0.007009	-0.01278	0.3211	0.0138	0.5103	0.03714	2.502e-05	0.02399	0.01642
11	rs12295734	13292281	G	C	0.293	325494	0.03696	0.008724	2.263e-05	-0.005186	0.6595	-0.01376	0.29	0.009273	0.4178	0.03567	5.387e-05	0.01931	0.6292	0.001241	0.9193	0.03749	1.808e-05	0.02626	0.00786	-0.01399	0.2819	0.01118	0.6099	0.03691	2.647e-05	0.0239	0.0158
11	rs1384013	13267616	G	C	0.2442	323014	0.0393	0.009277	2.275e-05	0.003677	0.7544	0.00765	0.4991	0.0208	0.05248	0.03857	4.015e-05	0.02481	0.08872	0.01698	0.1368	0.04005	1.661e-05	0.0284	0.008005	0.006475	0.5686	0.0224	0.09982	0.03927	2.659e-05	0.02754	0.006173
11	rs12808129	13246222	G	T	0.457	322565	-0.03379	0.007995	2.378e-05	0.00267	0.8033	-0.001925	0.85	-0.01562	0.09327	-0.03373	3.251e-05	-0.02352	0.008834	-0.0166	0.0913	-0.03425	1.874e-05	NA	NA	-0.001797	0.8589	-0.0164	0.09503	-0.0349	1.491e-05	-0.0252	0.002457
11	rs2403662	13302822	A	G	0.2895	325893	0.03691	0.008747	2.449e-05	-0.004336	0.7108	-0.01715	0.1993	0.00946	0.4157	0.03584	5.205e-05	0.0182	0.5909	0.001368	0.9124	0.03731	2.08e-05	0.02629	0.007683	-0.01337	0.2992	0.01301	0.535	0.03694	2.747e-05	0.02381	0.01719
11	rs148728593	13291823	A	ATATATT	0.2937	325590	0.03669	0.008713	2.547e-05	-0.005912	0.6153	-0.01416	0.276	0.008706	0.4467	0.03557	5.532e-05	0.01444	0.7236	0.001237	0.9195	0.03708	2.181e-05	0.02614	0.008038	-0.01471	0.2578	0.006533	0.7665	0.03675	2.816e-05	0.02391	0.01583
11	rs6486109	13267867	A	T	0.259	322295	0.03835	0.009112	2.573e-05	-0.004143	0.7374	3.219e-06	0.9998	0.01012	0.3868	0.0378	4.171e-05	0.02083	0.2216	0.01061	0.3713	0.03912	1.861e-05	0.02785	0.008567	4.987e-05	0.9966	0.01405	0.3518	0.0385	2.74e-05	0.02336	0.0249
11	rs4528309	13284056	G	C	0.127	325087	0.05009	0.01192	2.653e-05	0.01758	0.1884	0.0184	0.1681	0.03223	0.01273	0.05229	1.437e-05	0.06706	5.067e-08	0.031	0.02142	0.04999	2.8e-05	0.03863	0.001944	0.01862	0.1602	0.03914	0.003592	0.05025	2.791e-05	0.04808	5.724e-05
11	rs7949336	13319894	G	A	0.2576	324889	0.03813	0.009077	2.662e-05	0.004274	0.6986	-0.003445	0.7769	0.0008054	0.9536	0.03784	3.797e-05	0.01833	0.2917	-0.001327	0.9216	0.03857	2.207e-05	0.02814	0.004356	-0.00156	0.8952	0.01394	0.3616	0.03779	3.605e-05	0.02409	0.02108
11	rs16912540	13271422	G	A	0.1336	324866	0.04902	0.01167	2.674e-05	0.01696	0.1996	0.01911	0.1417	0.03351	0.007628	0.05151	1.291e-05	0.06392	9.734e-08	0.03089	0.01812	0.04912	2.621e-05	0.0379	0.00201	0.01902	0.1404	0.03758	0.003932	0.04951	2.486e-05	0.04766	4.602e-05
11	rs79263862	13273005	C	T	0.1336	324876	0.04896	0.01167	2.733e-05	0.01688	0.2015	0.01902	0.1435	0.03342	0.007784	0.05145	1.321e-05	0.06386	1.003e-07	0.0308	0.01846	0.04906	2.678e-05	0.03787	0.002027	0.01895	0.1418	0.0375	0.004005	0.04945	2.545e-05	0.0476	4.702e-05
11	rs11022752	13307622	G	A	0.2682	323379	0.03768	0.008987	2.753e-05	-0.0009924	0.9311	-0.01199	0.3515	0.006948	0.5789	0.03618	6.999e-05	0.01267	0.5681	0.001484	0.906	0.0381	2.332e-05	0.0267	0.007575	-0.009064	0.4686	0.009279	0.5991	0.0375	3.46e-05	0.02327	0.02638
11	rs11022724	13272029	T	C	0.1336	324907	0.0489	0.01167	2.801e-05	0.01671	0.2062	0.01903	0.1433	0.03334	0.007948	0.05139	1.353e-05	0.06385	1.007e-07	0.03071	0.01881	0.04899	2.752e-05	0.03775	0.002093	0.01878	0.1454	0.03744	0.004067	0.04937	2.617e-05	0.04753	4.813e-05
11	rs11022715	13243199	C	T	0.4723	323239	0.03335	0.007965	2.832e-05	0.004511	0.6406	0.008059	0.389	0.01796	0.04749	0.03381	2.799e-05	0.02503	0.002963	0.02009	0.03176	0.0338	2.232e-05	0.0188	0.2361	0.007372	0.4291	0.01732	0.05698	0.03401	2.245e-05	0.02576	0.001682
11	rs998089	13284111	T	C	0.2723	324804	0.0373	0.008925	2.92e-05	-0.003395	0.7692	-0.01042	0.4062	0.006352	0.6034	0.0361	6.439e-05	0.01004	0.6736	0.001126	0.927	0.03781	2.371e-05	0.02585	0.009711	-0.01081	0.3895	0.00722	0.6935	0.03686	4.127e-05	0.02277	0.02759
11	rs60521023	13314102	A	AT	0.2894	322386	0.03675	0.008794	2.928e-05	-0.006074	0.6051	-0.01767	0.1872	0.006928	0.5554	0.03573	5.973e-05	0.006959	0.8327	-0.00144	0.9089	0.03709	2.579e-05	0.0264	0.007655	-0.01467	0.2567	0.009567	0.644	0.03661	3.562e-05	0.02315	0.02156
11	rs11022749	13307366	G	A	0.2684	324855	0.03744	0.008965	2.964e-05	-0.001371	0.9049	-0.01185	0.3572	0.007137	0.5684	0.03641	6.018e-05	0.0122	0.5843	0.001239	0.9214	0.03783	2.541e-05	0.02636	0.008281	-0.009229	0.4604	0.01002	0.5711	0.03702	4.152e-05	0.02321	0.02647
11	rs7938308	13320533	T	C	0.2669	322761	0.0375	0.009003	3.108e-05	0.003197	0.7721	0.0005165	0.9648	-0.000329	0.9813	0.03762	3.635e-05	0.01986	0.2752	-0.00262	0.848	0.03801	2.483e-05	0.02789	0.004022	-0.002789	0.8149	0.01532	0.2855	0.03733	3.865e-05	0.02419	0.01913
11	rs11022751	13307613	C	T	0.2683	323318	0.03738	0.008987	3.192e-05	-0.001255	0.9129	-0.01235	0.3372	0.00657	0.5996	0.0359	7.961e-05	0.0124	0.5759	0.001039	0.9341	0.0378	2.694e-05	0.02643	0.008217	-0.009427	0.4508	0.009092	0.6063	0.03714	4.103e-05	0.02306	0.02774
11	rs11022750	13307594	A	G	0.2683	323342	0.03735	0.008987	3.231e-05	-0.001409	0.9023	-0.01262	0.3267	0.006437	0.6071	0.03585	8.125e-05	0.01203	0.5873	0.0009093	0.9423	0.03778	2.725e-05	0.02635	0.008405	-0.009673	0.4391	0.008562	0.6275	0.03703	4.322e-05	0.02306	0.02769
11	rs11022733	13281557	C	A	0.2818	323443	0.03678	0.008856	3.271e-05	-0.01667	0.2053	-0.006023	0.6129	0.01059	0.3499	0.03614	5.509e-05	0.005043	0.8328	0.005746	0.6344	0.03739	2.531e-05	0.02574	0.01148	-0.01133	0.3633	0.009377	0.5646	0.03674	3.794e-05	0.02298	0.02179
11	rs10500777	13276311	T	C	0.134	324841	0.0484	0.01166	3.311e-05	0.01593	0.2277	0.01818	0.1618	0.03298	0.008588	0.05095	1.562e-05	0.0632	1.313e-07	0.03075	0.01854	0.04849	3.242e-05	0.03715	0.002442	0.01819	0.1584	0.0364	0.005177	0.04904	2.905e-05	0.04693	5.875e-05
11	rs10832008	13276329	T	C	0.134	324841	0.0484	0.01166	3.311e-05	0.01593	0.2277	0.01818	0.1618	0.03298	0.008588	0.05095	1.562e-05	0.0632	1.313e-07	0.03075	0.01854	0.04849	3.242e-05	0.03715	0.002442	0.01819	0.1584	0.0364	0.005177	0.04904	2.905e-05	0.04693	5.875e-05
11	rs7112090	13247026	A	G	0.4724	322646	0.03308	0.00797	3.325e-05	0.002981	0.7586	0.006757	0.4718	0.01707	0.06039	0.03377	2.89e-05	0.02426	0.00405	0.01943	0.03832	0.03356	2.58e-05	0.01896	0.2256	0.006061	0.517	0.01634	0.07321	0.03383	2.503e-05	0.02522	0.002143
11	rs10832009	13276550	A	G	0.134	324841	0.04834	0.01166	3.385e-05	0.01584	0.2304	0.01809	0.1638	0.0331	0.008357	0.05085	1.624e-05	0.06314	1.348e-07	0.03083	0.01824	0.04843	3.315e-05	0.03712	0.00246	0.0181	0.1604	0.03636	0.005228	0.04898	2.971e-05	0.04688	6.001e-05
11	rs11022734	13281580	A	G	0.2818	323460	0.0367	0.008855	3.395e-05	-0.01686	0.2002	-0.006289	0.5973	0.01043	0.3571	0.03605	5.746e-05	0.003959	0.8684	0.005578	0.6443	0.03731	2.633e-05	0.02557	0.01201	-0.01159	0.3525	0.008805	0.5886	0.03664	3.962e-05	0.02283	0.02264
11	rs12295636	13292261	G	C	0.127	326065	0.0493	0.0119	3.458e-05	0.01756	0.1874	0.01739	0.1926	0.03134	0.01537	0.05163	1.793e-05	0.06616	7.366e-08	0.02914	0.03033	0.04926	3.571e-05	0.03804	0.002239	0.01755	0.1852	0.03791	0.004788	0.04928	3.879e-05	0.04725	7.5e-05
11	rs12800336	13243936	A	G	0.4575	323101	-0.03307	0.007988	3.47e-05	0.003385	0.7506	-0.001071	0.9158	-0.0151	0.1036	-0.03302	4.676e-05	-0.02259	0.01164	-0.01542	0.1154	-0.03352	2.761e-05	NA	NA	-0.001032	0.9183	-0.01553	0.1124	-0.034	2.421e-05	-0.02455	0.003103
11	rs10766075	13318587	T	C	0.2671	324348	0.03716	0.008979	3.496e-05	0.002374	0.8297	-0.001411	0.9041	-0.0007198	0.9594	0.03727	4.09e-05	0.01436	0.4387	-0.001935	0.8874	0.03765	2.82e-05	0.02762	0.00433	-0.00417	0.7268	0.0132	0.3608	0.03698	4.35e-05	0.02288	0.02676
11	rs7358522	13283750	T	C	0.1267	325078	0.0493	0.01193	3.604e-05	0.01649	0.2176	0.01748	0.191	0.03186	0.01391	0.05161	1.893e-05	0.06637	7.234e-08	0.03025	0.02491	0.0492	3.806e-05	0.03766	0.002545	0.0176	0.1845	0.03844	0.004289	0.04943	3.837e-05	0.04727	7.766e-05
11	rs11022742	13296561	C	T	0.2729	326080	0.03671	0.008901	3.716e-05	-0.003297	0.7742	-0.01038	0.4078	0.006147	0.6143	0.03542	8.452e-05	0.009799	0.6812	0.0005863	0.9619	0.03716	3.103e-05	0.02554	0.01031	-0.01094	0.3831	0.008172	0.6555	0.03644	4.824e-05	0.02257	0.02858
11	rs79504309	13285666	C	G	0.1266	325213	0.0492	0.01194	3.764e-05	0.01628	0.2233	0.01745	0.1922	0.03168	0.01452	0.05143	2.033e-05	0.06612	8.159e-08	0.02996	0.02632	0.04911	3.955e-05	0.03754	0.002642	0.01757	0.1855	0.0384	0.004356	0.04924	4.13e-05	0.04715	8.134e-05
11	rs10832017	13309671	A	G	0.268	324810	0.0369	0.008971	3.902e-05	-0.002455	0.8305	-0.01312	0.3085	0.006409	0.609	0.03587	7.804e-05	0.006307	0.7761	0.0004037	0.9743	0.03729	3.36e-05	0.02573	0.00997	-0.01064	0.3945	0.007357	0.6779	0.03648	5.448e-05	0.02268	0.03024
11	rs2279284	13298750	T	C	0.2729	326084	0.03661	0.008902	3.92e-05	-0.003692	0.748	-0.01075	0.3911	0.005891	0.6291	0.03532	8.855e-05	0.009155	0.701	0.0003199	0.9792	0.03705	3.282e-05	0.02537	0.01084	-0.01135	0.3655	0.006846	0.7086	0.03633	5.086e-05	0.02228	0.03069
11	rs7107287	13312969	T	G	0.2679	324788	0.03688	0.008971	3.945e-05	-0.002491	0.8281	-0.01311	0.3089	0.006415	0.6087	0.03586	7.874e-05	0.006442	0.7715	0.0004852	0.9692	0.03726	3.403e-05	0.02569	0.01008	-0.01062	0.3952	0.00742	0.6753	0.03649	5.413e-05	0.02269	0.03019
11	rs11022755	13315049	C	T	0.2679	324777	0.03687	0.008972	3.971e-05	-0.002493	0.828	-0.01312	0.3086	0.006387	0.6102	0.03584	7.926e-05	0.00668	0.7632	0.0003555	0.9774	0.03725	3.421e-05	0.02571	0.01002	-0.01064	0.3946	0.007492	0.6723	0.03648	5.449e-05	0.02264	0.03057
11	rs10832019	13313879	T	C	0.2679	324784	0.03686	0.008972	3.991e-05	-0.00249	0.8281	-0.01311	0.3092	0.006332	0.6133	0.03583	7.972e-05	0.006574	0.7669	0.0003764	0.9761	0.03724	3.444e-05	0.02568	0.01013	-0.01062	0.3955	0.007431	0.6748	0.03647	5.476e-05	0.02266	0.03045
11	rs7934154	13314148	T	G	0.2679	324784	0.03686	0.008972	3.991e-05	-0.00249	0.8281	-0.01311	0.3092	0.006332	0.6133	0.03583	7.972e-05	0.006574	0.7669	0.0003764	0.9761	0.03724	3.444e-05	0.02568	0.01013	-0.01062	0.3955	0.007431	0.6748	0.03647	5.476e-05	0.02266	0.03045
11	rs7933521	13303929	C	T	0.1363	325776	0.04748	0.01156	3.999e-05	0.01533	0.2382	0.01872	0.1414	0.02992	0.01831	0.05042	1.604e-05	0.05979	4.016e-07	0.02921	0.0267	0.04748	4.072e-05	0.03714	0.001956	0.01514	0.2439	0.03836	0.002984	0.0479	3.792e-05	0.04513	9.817e-05
11	rs12788850	13238235	A	G	0.4618	323599	-0.03272	0.007974	4.073e-05	0.003264	0.7565	-0.001406	0.8885	-0.01492	0.1053	-0.0325	5.966e-05	-0.02232	0.01204	-0.01585	0.103	-0.03314	3.291e-05	NA	NA	-0.0009929	0.9206	-0.01542	0.1115	-0.03396	2.416e-05	-0.02444	0.003106
11	rs12419516	13241260	C	T	0.4573	323469	-0.03273	0.007983	4.134e-05	0.004118	0.6986	-0.0004779	0.9623	-0.01516	0.1019	-0.03267	5.574e-05	-0.02213	0.01338	-0.01549	0.1134	-0.03317	3.304e-05	NA	NA	-0.0004392	0.9651	-0.01499	0.1249	-0.03373	2.772e-05	-0.02431	0.003384
11	rs11022743	13297800	A	G	0.2729	326083	0.03648	0.008902	4.171e-05	-0.003938	0.7319	-0.01102	0.3795	0.005788	0.6352	0.03523	9.252e-05	0.009138	0.7018	0.0003215	0.9791	0.03691	3.512e-05	0.02515	0.01157	-0.01164	0.3535	0.006323	0.73	0.03619	5.447e-05	0.02223	0.03113
11	rs3901919	13237023	A	C	0.4587	324482	-0.03262	0.007968	4.243e-05	0.003991	0.7059	-0.0006689	0.947	-0.0145	0.1164	-0.03235	6.366e-05	-0.02204	0.01345	-0.01477	0.1297	-0.03306	3.398e-05	NA	NA	-0.0004911	0.9608	-0.01501	0.1228	-0.03397	2.359e-05	-0.02409	0.003595
11	rs12417994	13241106	T	C	0.4572	323521	-0.03267	0.007982	4.264e-05	0.004012	0.7059	-0.0005833	0.954	-0.01515	0.102	-0.03261	5.723e-05	-0.02217	0.0132	-0.01539	0.1157	-0.03311	3.412e-05	NA	NA	-0.0005301	0.9579	-0.0152	0.1197	-0.03367	2.857e-05	-0.02429	0.00341
11	rs10832012	13293248	C	A	0.2729	326201	0.03637	0.0089	4.392e-05	-0.003968	0.7299	-0.01127	0.3683	0.005148	0.6729	0.03512	9.703e-05	0.008739	0.7141	-4.561e-05	0.997	0.03681	3.689e-05	0.02509	0.01175	-0.01173	0.3499	0.00621	0.7346	0.0361	5.664e-05	0.022	0.03284
11	rs4757141	13307095	G	A	0.2681	324902	0.03664	0.008968	4.399e-05	-0.00266	0.8166	-0.01326	0.3035	0.00608	0.6274	0.03564	8.642e-05	0.00672	0.762	-0.000277	0.9824	0.03703	3.773e-05	0.02528	0.01134	-0.01076	0.3893	0.007277	0.6813	0.03619	6.186e-05	0.022	0.03552
11	rs11022753	13310854	C	T	0.2675	324836	0.03666	0.008975	4.414e-05	-0.002875	0.802	-0.01347	0.2956	0.005936	0.6359	0.0356	8.894e-05	0.00432	0.845	-0.0001354	0.9914	0.03707	3.747e-05	0.02545	0.01082	-0.01116	0.3717	0.005848	0.7406	0.03624	6.13e-05	0.02237	0.03274
11	rs11022738	13293182	C	T	0.2732	326220	0.03634	0.008897	4.416e-05	-0.003792	0.7415	-0.0112	0.3714	0.005022	0.6802	0.03504	0.0001001	0.01045	0.6627	0.0001802	0.9883	0.03677	3.721e-05	0.02512	0.01162	-0.01148	0.3602	0.007062	0.7004	0.03611	5.605e-05	0.02202	0.03256
11	rs11022730	13279610	C	T	0.1338	324855	0.04766	0.01167	4.417e-05	0.0151	0.2531	0.01765	0.1747	0.03217	0.01044	0.05034	2.006e-05	0.0625	1.854e-07	0.03016	0.02101	0.04775	4.339e-05	0.03658	0.00286	0.0174	0.1775	0.03521	0.0069	0.04829	3.891e-05	0.04617	7.829e-05
11	rs11022754	13313243	A	G	0.2675	324816	0.03664	0.008975	4.459e-05	-0.002919	0.7991	-0.01345	0.2962	0.005927	0.6364	0.03559	8.962e-05	0.004562	0.8365	-2.812e-05	0.9982	0.03705	3.792e-05	0.02543	0.01088	-0.01114	0.3725	0.005955	0.736	0.03627	6.04e-05	0.02235	0.03298
11	rs10500775	13230924	T	C	0.4582	325940	-0.03244	0.007952	4.506e-05	0.004471	0.6702	-0.0003935	0.9686	-0.01436	0.1186	-0.03218	6.732e-05	-0.02192	0.01359	-0.01446	0.1364	-0.03293	3.523e-05	NA	NA	-0.0003357	0.9731	-0.01535	0.1129	-0.03391	2.345e-05	-0.02428	0.003264
11	rs10766065	13277961	C	T	0.2819	324760	0.03605	0.008837	4.52e-05	-0.01822	0.1659	-0.005732	0.6274	0.009462	0.4015	0.03556	7.003e-05	0.007901	0.7301	0.004821	0.6882	0.03659	3.608e-05	0.02485	0.01449	-0.01097	0.3745	0.00975	0.5422	0.03599	5.248e-05	0.02217	0.0264
11	rs10766066	13278027	G	A	0.2819	324759	0.03604	0.008837	4.527e-05	-0.01822	0.1659	-0.005734	0.6273	0.00946	0.4016	0.03556	7.013e-05	0.007886	0.7306	0.004819	0.6883	0.03659	3.613e-05	0.02485	0.0145	-0.01097	0.3744	0.00975	0.5422	0.03599	5.255e-05	0.02217	0.02642
11	rs7120247	13278612	T	C	0.2819	324753	0.03599	0.008837	4.656e-05	-0.0182	0.1665	-0.005678	0.6307	0.009514	0.3989	0.03549	7.255e-05	0.008254	0.7186	0.00491	0.6828	0.03653	3.731e-05	0.02486	0.01447	-0.0109	0.3778	0.01003	0.5309	0.03592	5.429e-05	0.02222	0.02605
11	rs4757137	13291827	T	G	0.2726	325864	0.03627	0.008907	4.662e-05	-0.004242	0.7122	-0.0117	0.3508	0.004524	0.7109	0.035	0.0001038	0.008081	0.7356	-0.0007892	0.9487	0.0367	3.94e-05	0.02496	0.01225	-0.01244	0.322	0.005008	0.7849	0.03602	5.975e-05	0.02193	0.03354
11	rs10082688	13266951	C	T	0.464	315432	0.03287	0.008073	4.663e-05	0.002562	0.8018	0.005109	0.6025	0.01575	0.09266	0.0338	3.664e-05	0.02429	0.004747	0.02053	0.03417	0.03345	3.626e-05	0.01927	0.09596	0.00451	0.6432	0.01553	0.0984	0.03373	3.359e-05	0.02538	0.00242
11	rs11022727	13278937	A	G	0.1338	324841	0.04748	0.01167	4.7e-05	0.01488	0.26	0.01742	0.1803	0.03205	0.01073	0.05021	2.105e-05	0.0623	2.026e-07	0.03	0.02169	0.04757	4.62e-05	0.0364	0.003004	0.0172	0.1824	0.03497	0.007288	0.04811	4.142e-05	0.046	8.318e-05
11	11:13297673_ATCT_A	13297673	A	ATCT	0.1265	326085	0.04849	0.01192	4.755e-05	0.01632	0.2208	0.0166	0.2148	0.03127	0.01578	0.05089	2.427e-05	0.0655	1.045e-07	0.02878	0.03274	0.04845	4.905e-05	0.03715	0.00287	0.01645	0.2154	0.03715	0.005799	0.0485	5.253e-05	0.04641	0.0001031
11	rs12419833	13235881	T	A	0.4587	324614	-0.03233	0.007966	4.933e-05	0.004378	0.6787	-0.0003428	0.9728	-0.01432	0.1208	-0.03202	7.51e-05	-0.02174	0.01472	-0.01469	0.1317	-0.03277	3.959e-05	NA	NA	-0.000215	0.9828	-0.01473	0.1298	-0.0337	2.731e-05	-0.02375	0.004084
11	rs11600442	13235070	A	G	0.4586	324870	-0.03231	0.007963	4.973e-05	0.004298	0.684	-0.0001295	0.9897	-0.01428	0.1216	-0.03203	7.441e-05	-0.02176	0.01457	-0.01466	0.1323	-0.03274	4.007e-05	NA	NA	-7.967e-05	0.9936	-0.01487	0.1259	-0.03366	2.764e-05	-0.0238	0.003989
11	rs766310907	13237519	CA	C	0.4484	296456	-0.03388	0.008366	5.135e-05	0.0008722	0.9368	-0.002971	0.7771	-0.01828	0.05796	-0.03407	5.921e-05	-0.02352	0.01195	-0.0164	0.1066	-0.03443	3.936e-05	0.006068	0.8596	-0.002981	0.7749	-0.01608	0.1147	-0.0353	2.867e-05	-0.02585	0.002915
11	rs1481890	13234392	T	C	0.4577	325700	-0.03218	0.007955	5.228e-05	0.004343	0.6794	-0.0001538	0.9877	-0.01424	0.1217	-0.032	7.446e-05	-0.0218	0.01416	-0.01431	0.1406	-0.03261	4.215e-05	NA	NA	-0.0001792	0.9856	-0.01494	0.123	-0.03358	2.836e-05	-0.02399	0.00366
11	rs4146388	13306605	T	C	0.2677	324941	0.03626	0.008972	5.308e-05	-0.003432	0.7647	-0.01393	0.2793	0.005513	0.66	0.03527	0.000103	0.004287	0.8463	-0.000888	0.9436	0.03668	4.515e-05	0.02495	0.01246	-0.01166	0.3504	0.005368	0.7612	0.03583	7.368e-05	0.02153	0.03989
Where: A1, effect allele; MAF, minor allele frequency; Beta, effect size; P , P for trait analysis; P_C1, P for analyses conditional upon lead trait variant; P trait, P for analyses conditional upon other trait lead variants, specifically Anhedonia (rs34862781), Neuroticism (rs745752200), Ever smoking (rs5789783), Risk-taking (rs12419833), DBPadj (rs10832013), SBPadj (rs900144), BMI1 (rs11826177)…

## Sheet: ST3
STable 3: Analyses of ever smoking score in white British group
CHR	SNP	BP	A1	A2	MAF	NMISS	OR	L95	U95	P_esmk	OR	P_esmk_c1	OR	P_anhed1	OR	P_bmi1	OR	P_bmi2	OR	P_dbp1	OR	P_hba1c	OR	P_neurot1	OR	P_risks	OR	P_sbp1	OR	P_whr1	OR	P_whr2	OR	P_whr3
11	rs5789783	13347748	T	TA	0.402	343531	1.021	1.011	1.031	4.208e-05	NA	NA	1.019	0.02861	1.049	0.002706	1.022	2.137e-05	1.013	0.05483	1.021	4.797e-05	1.021	0.005304	1.025	1.107e-05	1.019	0.03261	1.013	0.09742	1.021	4.145e-05	1.022	0.000349
Where: A1, effect allele; MAF, minor allele frequency; OR, odds ratio; P , P for trait analysis; P_C1, P for analyses conditional upon lead trait variant; P trait, P for analyses conditional upon other trait lead variants, specifically Anhedonia (rs34862781), Neuroticism (rs745752200), Ever smoking (rs5789783), Risk-taking (rs12419833), DBPadj (rs10832013), SBPadj (rs900144), BMI1 (rs11826177), B…

## Sheet: ST4
STable 4: Analyses of risk taking in white British group
CHR	SNP	BP	A1	A2	MAF	NMISS	OR	L95	U95	P_risks	OR	P_risks_C1	OR	P_anhed1	OR	P_bmi1	OR	P_bmi2	OR	P_esmk	OR	P_hba1c	OR	P_neurot1	OR	P_sbp1	OR	P_whr1	OR	P_whr2	OR	P_whr3
11	rs12419833	13235881	T	A	0.4587	385880	1.025	1.014	1.036	4.963e-06	NA	NA	1.02	0.003634	1.023	0.0001976	1.024	1.233e-05	1.023	0.0001451	1.025	5.841e-06	1.021	0.004191	1.022	0.001118	1.025	0.0001383	1.025	5.275e-06	1.024	1.847e-05
11	rs3901919	13237023	A	C	0.4587	385720	1.025	1.014	1.036	5.082e-06	0.9429	0.8983	1.02	0.003897	1.023	0.0002142	1.024	1.225e-05	1.023	0.0001453	1.025	5.844e-06	1.02	0.004541	1.022	0.001227	1.025	0.0001438	1.025	5.381e-06	1.024	1.852e-05
11	rs12788850	13238235	A	G	0.4618	384661	1.024	1.014	1.035	6.342e-06	1.007	0.8992	1.02	0.003885	1.023	0.0002213	1.024	1.442e-05	1.023	0.0001489	1.024	6.896e-06	1.02	0.004677	1.022	0.001234	1.025	0.0001457	1.025	5.88e-06	1.024	1.832e-05
11	rs11600442	13235070	A	G	0.4586	386199	1.024	1.014	1.035	7.3e-06	1.039	0.9743	1.019	0.004879	1.023	0.0003036	1.024	1.744e-05	1.022	0.0002124	1.024	8.597e-06	1.02	0.005499	1.021	0.001558	1.025	0.0001914	1.024	7.825e-06	1.024	2.856e-05
11	rs12800336	13243936	A	G	0.4575	384104	1.024	1.014	1.035	8.189e-06	0.9691	0.5797	1.019	0.006368	1.022	0.0004579	1.024	1.938e-05	1.022	0.0002404	1.024	9.145e-06	1.019	0.007386	1.021	0.002163	1.024	0.0003	1.024	8.57e-06	1.024	3.115e-05
11	rs1481890	13234392	T	C	0.4577	387218	1.024	1.013	1.035	8.669e-06	0.8436	0.05679	1.019	0.005622	1.022	0.0003526	1.023	2.061e-05	1.022	0.0002739	1.024	1.01e-05	1.02	0.006194	1.021	0.001866	1.024	0.0002475	1.024	9.134e-06	1.023	3.056e-05
11	rs4757126	13231801	C	T	0.4577	387949	1.024	1.013	1.035	9.18e-06	0.8474	0.05844	1.019	0.006186	1.022	0.0003516	1.023	2.099e-05	1.022	0.0002901	1.024	1.019e-05	1.019	0.006462	1.021	0.001997	1.024	0.0002773	1.024	9.801e-06	1.023	3.2e-05
11	rs10500775	13230924	T	C	0.4582	387513	1.024	1.013	1.035	1.042e-05	0.8606	0.03899	1.019	0.005946	1.022	0.0003837	1.023	2.111e-05	1.022	0.0003099	1.024	1.158e-05	1.019	0.006689	1.021	0.001958	1.024	0.0002847	1.024	1.094e-05	1.023	3.836e-05
11	rs766310907	13237519	CA	C	0.4484	352301	1.025	1.014	1.036	1.092e-05	1.014	0.5549	1.018	0.01015	1.022	0.000605	1.024	2.347e-05	1.022	0.0006155	1.025	1.09e-05	1.019	0.009593	1.02	0.004215	1.023	0.000786	1.025	1.131e-05	1.024	6.261e-05
11	rs12419516	13241260	C	T	0.4573	384534	1.024	1.013	1.035	1.115e-05	0.9581	0.4802	1.018	0.007613	1.022	0.0005328	1.023	2.558e-05	1.022	0.0003047	1.024	1.256e-05	1.019	0.009259	1.02	0.002679	1.024	0.0003907	1.024	1.116e-05	1.023	4.11e-05
11	rs7947920	13230633	C	T	0.4585	387615	1.024	1.013	1.034	1.182e-05	0.8572	0.02604	1.018	0.006951	1.022	0.0004117	1.023	2.519e-05	1.022	0.0003577	1.024	1.337e-05	1.019	0.007549	1.021	0.002295	1.024	0.0003346	1.024	1.241e-05	1.023	4.013e-05
11	rs12417994	13241106	T	C	0.4572	384591	1.024	1.013	1.035	1.257e-05	0.9388	0.2953	1.018	0.008583	1.022	0.0005859	1.023	2.875e-05	1.022	0.0003382	1.024	1.418e-05	1.019	0.01031	1.02	0.003021	1.023	0.0004286	1.024	1.216e-05	1.023	4.471e-05
11	rs12802415	13240450	G	A	0.458	384903	1.023	1.013	1.034	1.704e-05	0.8384	0.03161	1.017	0.01107	1.021	0.0007372	1.023	3.746e-05	1.021	0.0004713	1.023	1.935e-05	1.018	0.01351	1.02	0.004109	1.023	0.0005459	1.024	1.696e-05	1.023	5.873e-05
11	rs12808129	13246222	G	T	0.457	383450	1.023	1.012	1.034	2.628e-05	0.9304	0.0697	1.016	0.01794	1.02	0.001321	1.022	6.04e-05	1.02	0.0008271	1.023	2.926e-05	1.017	0.02261	1.019	0.006884	1.022	0.001229	1.023	3.007e-05	1.022	0.0001109
11	rs35424804	13248730	T	C	0.4961	387949	1.022	1.012	1.033	3.825e-05	1.004	0.7118	1.016	0.02884	1.019	0.003306	1.022	7.15e-05	1.02	0.001386	1.022	4.373e-05	1.016	0.04098	1.019	0.01001	1.021	0.002373	1.022	3.639e-05	1.022	0.0001608
Where: A1, effect allele; MAF, minor allele frequency; OR, odds ratio; P , P for trait analysis; P_C1, P for analyses conditional upon lead trait variant; P trait, P for analyses conditional upon other trait lead variants, specifically Anhedonia (rs34862781), Neuroticism (rs745752200), Ever smoking (rs5789783), Risk-taking (rs12419833), DBPadj (rs10832013), SBPadj (rs900144), BMI1 (rs11826177), B…

## Sheet: ST5
STable 5: Analyses of diastolic blood pressure in white British group
CHR	SNP	BP		A1	A2	MAF	NMISS	BETA	SE	P_dbp	BETA	P_dbp_c1	BETA	P_anhed1	BETA	P_bmi1	BETA	P_bmi2	BETA	P_esmk	BETA	P_hba1c	BETA	P_neurot	BETA	P_risks1	BETA	P_sbp1	BETA	P_whr1	BETA	P_whr2	BETA	P_whr3
11	rs10832013	13295353		G	T	0.3036	398187	-0.2155	0.02673	7.68e-16	NA	NA	-0.1688	1.205e-05	-0.1963	4.212e-08	-0.207	2e-14	-0.1532	6.486e-05	-0.2151	1.001e-15	-0.1808	8.709e-07	-0.2024	1.483e-11	-0.1574	0.0001303	-0.1748	0.004073	-0.2151	1.337e-15	-0.1901	4.054e-10
11	rs148728593	13291823		A	ATATATT	0.2937	397522	-0.2163	0.02701	1.141e-15	-0.002297	0.9856	-0.1634	5.012e-05	-0.1898	8.691e-08	-0.208	2.796e-14	-0.1463	0.000113	-0.216	1.482e-15	-0.1773	1.173e-06	-0.2034	2.906e-11	-0.152	0.000162	-0.1689	0.01334	-0.2162	1.841e-15	-0.1907	5.359e-10
11	rs12295734	13292281		G	C	0.293	397424	-0.2159	0.02703	1.388e-15	-0.01301	0.9166	-0.1651	4.191e-05	-0.1925	5.709e-08	-0.2071	3.875e-14	-0.1468	0.0001096	-0.2156	1.764e-15	-0.1768	1.271e-06	-0.2037	2.964e-11	-0.1514	0.0001744	-0.1613	0.01769	-0.2158	2.217e-15	-0.1904	5.52e-10
11	11:13295751_AT_A	13295751		AT	A	0.2955	394668	-0.2152	0.02706	1.854e-15	-0.04829	0.7016	-0.1601	7.236e-05	-0.1877	1.204e-07	-0.2065	4.837e-14	-0.1443	0.0001432	-0.2151	2.214e-15	-0.1738	1.93e-06	-0.2003	5.986e-11	-0.1493	0.0002122	-0.1779	0.009052	-0.2148	3.21e-15	-0.1905	5.708e-10
11	rs900147	13293840		G	A	0.2943	398415	-0.2142	0.02696	1.96e-15	-0.03641	0.7794	-0.164	4.747e-05	-0.1885	1.012e-07	-0.2059	4.709e-14	-0.1449	0.0001309	-0.214	2.433e-15	-0.1754	1.523e-06	-0.201	4.745e-11	-0.1509	0.0001816	-0.175	0.01068	-0.2138	3.394e-15	-0.1886	7.754e-10
11	rs7109016	13293979		A	T	0.2943	398415	-0.2142	0.02696	1.961e-15	-0.0364	0.7795	-0.164	4.749e-05	-0.1885	1.012e-07	-0.2059	4.71e-14	-0.1449	0.0001309	-0.214	2.434e-15	-0.1754	1.523e-06	-0.201	4.746e-11	-0.1509	0.0001816	-0.175	0.01068	-0.2138	3.395e-15	-0.1886	7.757e-10
11	rs2279285	13298687		G	T	0.2943	398317	-0.2142	0.02697	1.964e-15	-0.03724	0.7738	-0.1648	4.421e-05	-0.1886	1.01e-07	-0.2059	4.694e-14	-0.1457	0.0001206	-0.214	2.436e-15	-0.1756	1.475e-06	-0.2012	4.548e-11	-0.1507	0.0001843	-0.1786	0.009221	-0.2138	3.421e-15	-0.1886	7.833e-10
11	rs1384030	13292909		T	C	0.2944	398399	-0.2142	0.02696	1.965e-15	-0.0364	0.7787	-0.1641	4.648e-05	-0.1887	9.754e-08	-0.2059	4.568e-14	-0.1451	0.0001274	-0.214	2.454e-15	-0.1754	1.524e-06	-0.201	4.748e-11	-0.1511	0.0001779	-0.1749	0.01067	-0.2138	3.403e-15	-0.1885	7.857e-10
11	rs10832014	13295415		T	A	0.2943	398315	-0.2142	0.02697	1.966e-15	-0.03641	0.7794	-0.1648	4.364e-05	-0.1887	9.923e-08	-0.2058	4.763e-14	-0.1456	0.0001223	-0.214	2.438e-15	-0.1754	1.519e-06	-0.2012	4.567e-11	-0.1508	0.0001839	-0.1749	0.01076	-0.2138	3.426e-15	-0.1886	7.8e-10
11	rs1384027	13295920		A	T	0.2943	398274	-0.2142	0.02697	1.969e-15	-0.03588	0.7825	-0.165	4.299e-05	-0.1888	9.806e-08	-0.2058	4.789e-14	-0.1455	0.0001237	-0.214	2.446e-15	-0.1755	1.514e-06	-0.2012	4.563e-11	-0.1508	0.0001841	-0.1744	0.01099	-0.2138	3.433e-15	-0.1887	7.6e-10
11	rs11022735	13292727		A	C	0.2943	398410	-0.2142	0.02696	1.979e-15	-0.0354	0.7853	-0.164	4.757e-05	-0.1885	1.01e-07	-0.2058	4.753e-14	-0.1449	0.0001314	-0.214	2.463e-15	-0.1754	1.517e-06	-0.201	4.772e-11	-0.1509	0.000182	-0.1748	0.01081	-0.2138	3.427e-15	-0.1886	7.651e-10
11	rs1384025	13296446		G	T	0.2943	398305	-0.2142	0.02697	1.986e-15	-0.03608	0.7814	-0.165	4.314e-05	-0.1887	9.967e-08	-0.2058	4.81e-14	-0.1455	0.0001227	-0.214	2.466e-15	-0.1756	1.49e-06	-0.2012	4.562e-11	-0.151	0.0001805	-0.1755	0.01049	-0.2138	3.462e-15	-0.1887	7.671e-10
11	rs1384028	13295767		C	T	0.2943	398314	-0.2142	0.02697	1.991e-15	-0.03526	0.7862	-0.1647	4.409e-05	-0.1886	1.004e-07	-0.2058	4.823e-14	-0.1455	0.0001235	-0.214	2.47e-15	-0.1753	1.536e-06	-0.2012	4.625e-11	-0.1507	0.0001857	-0.1746	0.01088	-0.2138	3.471e-15	-0.1885	7.885e-10
11	rs1384026	13296401		T	A	0.2943	398314	-0.2142	0.02697	1.991e-15	-0.03526	0.7862	-0.1647	4.409e-05	-0.1886	1.004e-07	-0.2058	4.823e-14	-0.1455	0.0001235	-0.214	2.47e-15	-0.1753	1.536e-06	-0.2012	4.625e-11	-0.1507	0.0001857	-0.1746	0.01088	-0.2138	3.471e-15	-0.1885	7.885e-10
11	rs900145	13293905		C	T	0.2943	398430	-0.2141	0.02696	2.025e-15	-0.0292	0.8221	-0.1637	4.898e-05	-0.1883	1.043e-07	-0.2057	4.865e-14	-0.1445	0.0001365	-0.2139	2.517e-15	-0.1752	1.57e-06	-0.201	4.772e-11	-0.1503	0.0001921	-0.1747	0.01083	-0.2137	3.507e-15	-0.1883	8.18e-10
11	rs1384029	13293019		T	C	0.2946	398385	-0.214	0.02695	2.051e-15	-0.031	0.8137	-0.1656	3.869e-05	-0.1887	9.529e-08	-0.2058	4.634e-14	-0.1449	0.000131	-0.2138	2.56e-15	-0.1753	1.559e-06	-0.201	4.734e-11	-0.151	0.0001816	-0.1761	0.009911	-0.2137	3.481e-15	-0.1881	8.351e-10
11	rs4146386	13291979		A	G	0.2943	398401	-0.2141	0.02697	2.061e-15	-0.02288	0.8601	-0.1631	5.206e-05	-0.1879	1.117e-07	-0.2055	5.249e-14	-0.1439	0.0001453	-0.2138	2.568e-15	-0.1748	1.653e-06	-0.2005	5.285e-11	-0.1501	0.0001975	-0.1724	0.0119	-0.2137	3.567e-15	-0.1882	8.43e-10
11	rs1384024	13296644		C	A	0.2943	398248	-0.214	0.02697	2.08e-15	-0.03731	0.7739	-0.165	4.304e-05	-0.1885	1.027e-07	-0.2056	5.041e-14	-0.1456	0.0001227	-0.2139	2.561e-15	-0.1755	1.494e-06	-0.2011	4.692e-11	-0.1511	0.000179	-0.1765	0.01007	-0.2137	3.625e-15	-0.1884	8.156e-10
11	rs2279287	13298485		T	C	0.2943	398321	-0.214	0.02697	2.126e-15	-0.03124	0.8094	-0.1642	4.667e-05	-0.1881	1.086e-07	-0.2056	5.065e-14	-0.1451	0.0001288	-0.2138	2.637e-15	-0.1752	1.56e-06	-0.2009	4.864e-11	-0.1503	0.0001935	-0.1769	0.009909	-0.2136	3.704e-15	-0.1882	8.415e-10
11	rs2279286	13298519		G	A	0.2943	398321	-0.214	0.02697	2.126e-15	-0.03124	0.8094	-0.1642	4.667e-05	-0.1881	1.086e-07	-0.2056	5.065e-14	-0.1451	0.0001288	-0.2138	2.637e-15	-0.1752	1.56e-06	-0.2009	4.864e-11	-0.1503	0.0001935	-0.1769	0.009909	-0.2136	3.704e-15	-0.1882	8.415e-10
11	rs61882122	13299895		A	G	0.2984	395879	-0.2136	0.02694	2.246e-15	-0.04299	0.6995	-0.1617	4.721e-05	-0.1874	9.67e-08	-0.2049	5.867e-14	-0.1445	0.0001189	-0.213	3.132e-15	-0.1728	1.658e-06	-0.2	4.556e-11	-0.1484	0.0001853	-0.1803	0.006018	-0.2131	3.954e-15	-0.1896	5.447e-10
11	rs4757138	13297925		A	G	0.2943	398220	-0.2137	0.02697	2.298e-15	-0.02426	0.8514	-0.1635	5.035e-05	-0.1878	1.158e-07	-0.2053	5.542e-14	-0.1446	0.0001366	-0.2136	2.824e-15	-0.1747	1.68e-06	-0.2004	5.418e-11	-0.1496	0.0002063	-0.1757	0.01038	-0.2133	4.081e-15	-0.1877	9.471e-10
11	rs900146	13293887		C	T	0.2944	398402	-0.2134	0.02696	2.455e-15	-0.02329	0.8576	-0.1625	5.548e-05	-0.1873	1.221e-07	-0.2051	5.763e-14	-0.1435	0.0001512	-0.2133	3.05e-15	-0.1742	1.8e-06	-0.2	5.859e-11	-0.1494	0.0002098	-0.1711	0.01256	-0.2131	4.268e-15	-0.1876	9.386e-10
11	rs7928655	13300252		C	G	0.2943	398349	-0.2134	0.02696	2.509e-15	-0.02561	0.8434	-0.164	4.827e-05	-0.1874	1.222e-07	-0.2049	6.098e-14	-0.1447	0.0001342	-0.2133	3.022e-15	-0.1749	1.633e-06	-0.2003	5.554e-11	-0.1491	0.0002156	-0.1764	0.01014	-0.213	4.408e-15	-0.1876	9.584e-10
11	rs4757140	13300540		G	T	0.2938	398317	-0.2135	0.02698	2.527e-15	-0.02897	0.8185	-0.1624	5.948e-05	-0.1876	1.241e-07	-0.2051	6.055e-14	-0.1448	0.0001323	-0.2134	3.044e-15	-0.1748	1.638e-06	-0.2004	5.446e-11	-0.1488	0.0002205	-0.1799	0.008398	-0.2131	4.403e-15	-0.1875	1.003e-09
11	rs4757139	13300456		C	T	0.2938	398323	-0.2134	0.02698	2.546e-15	-0.03166	0.8021	-0.1627	5.789e-05	-0.1876	1.225e-07	-0.2051	6.008e-14	-0.145	0.0001291	-0.2133	3.072e-15	-0.1751	1.572e-06	-0.2005	5.391e-11	-0.1491	0.000214	-0.1804	0.008214	-0.2131	4.436e-15	-0.1875	1.007e-09
11	rs12361893	13301114		C	G	0.2937	398322	-0.2131	0.02698	2.814e-15	-0.02615	0.8358	-0.1615	6.542e-05	-0.187	1.351e-07	-0.2048	6.631e-14	-0.1446	0.0001357	-0.213	3.389e-15	-0.1745	1.691e-06	-0.2001	5.906e-11	-0.1483	0.0002314	-0.18	0.008376	-0.2128	4.852e-15	-0.187	1.119e-09
11	rs1481892	13301921		G	C	0.2895	398395	-0.2135	0.0271	3.296e-15	-0.03102	0.7697	-0.1627	8.584e-05	-0.1897	1.362e-07	-0.2056	6.782e-14	-0.1455	0.0001576	-0.2134	3.968e-15	-0.1711	2.388e-06	-0.2001	6.014e-11	-0.1464	0.0002488	-0.1703	0.00903	-0.2131	5.782e-15	-0.1877	1.359e-09
11	rs1351525	13301548		A	T	0.2895	398394	-0.2135	0.0271	3.332e-15	-0.03102	0.7697	-0.1627	8.585e-05	-0.1897	1.362e-07	-0.2055	6.855e-14	-0.1455	0.0001576	-0.2134	4.003e-15	-0.1711	2.391e-06	-0.2	6.116e-11	-0.1464	0.0002489	-0.1703	0.009031	-0.2131	5.845e-15	-0.1876	1.376e-09
11	rs4603287	13301335		T	G	0.2895	398391	-0.2134	0.0271	3.448e-15	-0.031	0.7698	-0.1627	8.595e-05	-0.1896	1.402e-07	-0.2054	7.078e-14	-0.1453	0.000161	-0.2132	4.157e-15	-0.171	2.402e-06	-0.1998	6.401e-11	-0.1463	0.0002492	-0.1703	0.009037	-0.2129	6.048e-15	-0.1875	1.406e-09
11	rs4414197	13306311		T	G	0.2897	396759	-0.2137	0.02715	3.472e-15	-0.02789	0.7886	-0.1636	8.109e-05	-0.187	2.4e-07	-0.2058	7.082e-14	-0.1435	0.0002162	-0.2137	4.09e-15	-0.1697	3.032e-06	-0.2005	5.671e-11	-0.1444	0.000311	-0.1665	0.00977	-0.2128	7.023e-15	-0.1847	2.793e-09
11	rs34148132	13314475		T	C	0.2895	396583	-0.2126	0.02716	4.921e-15	-0.01704	0.8694	-0.1624	9.192e-05	-0.1834	4.138e-07	-0.2044	1.05e-13	-0.1409	0.0002831	-0.2124	5.969e-15	-0.1686	3.533e-06	-0.1997	6.891e-11	-0.1434	0.0003444	-0.1643	0.01073	-0.2116	1.003e-14	-0.1838	3.343e-09
11	rs10832011	13287938		G	A	0.2935	398139	-0.2112	0.02699	5.149e-15	0.04761	0.7037	-0.1563	0.0001031	-0.1813	3.173e-07	-0.2026	1.245e-13	-0.1388	0.0002466	-0.2109	6.524e-15	-0.1689	3.648e-06	-0.1972	1.11e-10	-0.1432	0.000378	-0.151	0.02631	-0.2107	9.104e-15	-0.1846	1.815e-09
11	rs1481891	13310718		T	C	0.2892	396591	-0.2125	0.02717	5.25e-15	-0.01271	0.9019	-0.1616	9.819e-05	-0.1835	4.147e-07	-0.204	1.197e-13	-0.1408	0.0002839	-0.2123	6.322e-15	-0.1674	4.078e-06	-0.1988	8.341e-11	-0.1424	0.0003739	-0.164	0.01075	-0.2114	1.111e-14	-0.1841	3.274e-09
11	rs4353253	13310263		G	C	0.2892	396622	-0.2124	0.02716	5.407e-15	-0.01146	0.9115	-0.1613	0.0001012	-0.1832	4.336e-07	-0.2039	1.236e-13	-0.1405	0.0002937	-0.2122	6.504e-15	-0.1671	4.244e-06	-0.1988	8.431e-11	-0.1419	0.000391	-0.1634	0.01106	-0.2113	1.143e-14	-0.1838	3.436e-09
11	rs12290622	13314307		G	A	0.2891	396588	-0.2124	0.02717	5.429e-15	-0.01186	0.9084	-0.1611	0.000103	-0.1834	4.202e-07	-0.2039	1.236e-13	-0.1408	0.0002851	-0.2122	6.55e-15	-0.1673	4.143e-06	-0.1988	8.447e-11	-0.1421	0.0003837	-0.1641	0.0107	-0.2113	1.132e-14	-0.1839	3.374e-09
11	rs36170258	13311263		C	T	0.2891	396582	-0.2123	0.02717	5.567e-15	-0.01247	0.9038	-0.1613	0.0001007	-0.1833	4.251e-07	-0.2038	1.266e-13	-0.1406	0.0002891	-0.2121	6.693e-15	-0.1672	4.198e-06	-0.1986	8.817e-11	-0.1422	0.0003833	-0.1637	0.01088	-0.2112	1.178e-14	-0.1839	3.361e-09
11	rs10832018	13312424		G	A	0.2892	396611	-0.2122	0.02717	5.626e-15	-0.01118	0.9137	-0.1611	0.0001036	-0.1829	4.507e-07	-0.2037	1.286e-13	-0.1403	0.0003006	-0.2121	6.773e-15	-0.1671	4.237e-06	-0.1986	8.711e-11	-0.1418	0.0003948	-0.163	0.01122	-0.2111	1.19e-14	-0.1837	3.517e-09
11	rs11022756	13315439		A	C	0.2891	396563	-0.2122	0.02717	5.641e-15	-0.01073	0.9171	-0.1612	0.0001018	-0.1836	4.122e-07	-0.2037	1.291e-13	-0.1409	0.0002812	-0.2121	6.847e-15	-0.1665	4.621e-06	-0.1987	8.511e-11	-0.142	0.0003899	-0.1627	0.01137	-0.211	1.25e-14	-0.184	3.355e-09
11	rs2403662	13302822		A	G	0.2895	397911	-0.2117	0.02711	5.899e-15	-0.02397	0.8202	-0.161	0.0001014	-0.1868	2.161e-07	-0.2036	1.2e-13	-0.1411	0.000251	-0.2115	7.151e-15	-0.1696	2.908e-06	-0.1985	8.635e-11	-0.1443	0.0003034	-0.1668	0.01042	-0.2111	1.06e-14	-0.1854	2.189e-09
11	rs7926712	13303085		A	G	0.2894	397807	-0.2117	0.02712	5.91e-15	-0.01989	0.8502	-0.1599	0.0001136	-0.1868	2.153e-07	-0.2036	1.218e-13	-0.1407	0.0002608	-0.2116	7.115e-15	-0.1694	2.982e-06	-0.1984	8.905e-11	-0.144	0.0003135	-0.1648	0.01137	-0.2111	1.065e-14	-0.1856	2.104e-09
11	rs3993105	13303071		C	T	0.2895	397771	-0.2114	0.02712	6.372e-15	-0.01861	0.8597	-0.1593	0.0001204	-0.1866	2.232e-07	-0.2033	1.313e-13	-0.1404	0.0002703	-0.2113	7.682e-15	-0.169	3.169e-06	-0.198	9.629e-11	-0.1434	0.0003318	-0.1647	0.01143	-0.2109	1.149e-14	-0.1855	2.176e-09
11	rs10628863	13285153		G	GAGGGAGGA	0.2945	393496	-0.2093	0.02712	1.169e-14	0.01265	0.9141	-0.1563	0.0001262	-0.1816	3.964e-07	-0.1999	3.287e-13	-0.1391	0.0002758	-0.2092	1.429e-14	-0.1661	7.946e-06	-0.1962	1.971e-10	-0.1419	0.0004967	-0.1579	0.01845	-0.2086	2.198e-14	-0.1807	5.418e-09
11	rs2403661	13285281		T	G	0.2931	396482	-0.208	0.02706	1.51e-14	0.07426	0.5504	-0.1572	9.689e-05	-0.1785	5.145e-07	-0.1987	4.044e-13	-0.1347	0.0003865	-0.2078	1.843e-14	-0.1614	1.109e-05	-0.1915	4.339e-10	-0.1432	0.0003834	-0.1529	0.02449	-0.2071	2.926e-14	-0.1806	4.379e-09
11	rs2035380	13284345		T	C	0.2931	396510	-0.207	0.02705	1.99e-14	0.06866	0.5796	-0.1561	0.0001072	-0.1768	6.483e-07	-0.1978	5.206e-13	-0.1322	0.0004942	-0.2068	2.449e-14	-0.1603	1.273e-05	-0.1905	5.337e-10	-0.1422	0.0004191	-0.1533	0.02396	-0.2061	3.86e-14	-0.1802	4.733e-09
11	rs60521023	13314102		A	AT	0.2894	393606	-0.2082	0.02727	2.28e-14	0.05024	0.6249	-0.164	7.937e-05	-0.1768	1.219e-06	-0.1992	5.255e-13	-0.1344	0.0005667	-0.2082	2.591e-14	-0.1651	5.95e-06	-0.1928	3.476e-10	-0.1405	0.0004643	-0.1474	0.02194	-0.2076	3.969e-14	-0.179	1.005e-08
11	rs11022734	13281580		A	G	0.2818	394931	-0.2071	0.02745	4.492e-14	-0.04455	0.5481	-0.1494	5.192e-05	-0.1731	8.156e-07	-0.1986	8.563e-13	-0.136	0.0002794	-0.2064	6.336e-14	-0.1669	4.313e-05	-0.1917	1.266e-09	-0.1399	0.0002955	-0.1303	0.009924	-0.2062	8.453e-14	-0.1785	8.942e-09
11	rs11022733	13281557		C	A	0.2818	394910	-0.207	0.02745	4.717e-14	-0.04082	0.582	-0.1486	5.685e-05	-0.1731	8.139e-07	-0.1985	8.782e-13	-0.1361	0.0002759	-0.2063	6.583e-14	-0.1667	4.376e-05	-0.1913	1.376e-09	-0.1393	0.0003142	-0.129	0.01067	-0.2061	8.936e-14	-0.1781	9.665e-09
11	rs7125487	13282058		C	G	0.272	394255	-0.2059	0.02777	1.23e-13	-0.02328	0.7424	-0.1427	0.0002295	-0.1673	1.959e-06	-0.1979	1.944e-12	-0.1251	0.0008787	-0.2057	1.513e-13	-0.1547	0.0001151	-0.189	5.332e-09	-0.1322	0.0006589	-0.1184	0.03363	-0.2049	2.38e-13	-0.175	2.84e-08
11	rs10766065	13277961		C	T	0.2819	396527	-0.201	0.02739	2.167e-13	0.005835	0.9346	-0.1334	0.0002715	-0.1613	3.954e-06	-0.1924	3.88e-12	-0.1276	0.0006036	-0.2003	2.987e-13	-0.1589	9.711e-05	-0.1858	3.777e-09	-0.1227	0.001354	-0.09828	0.04778	-0.1999	4.306e-13	-0.1699	4.044e-08
11	rs10766066	13278027		G	A	0.2819	396526	-0.2009	0.02739	2.214e-13	0.006229	0.9302	-0.1333	0.0002735	-0.1612	3.99e-06	-0.1924	3.959e-12	-0.1276	0.0006082	-0.2002	3.049e-13	-0.1589	9.788e-05	-0.1857	3.83e-09	-0.1227	0.001364	-0.09828	0.04778	-0.1998	4.397e-13	-0.1698	4.085e-08
11	rs7120247	13278612		T	C	0.2819	396519	-0.2009	0.02739	2.243e-13	0.007196	0.9194	-0.1333	0.0002718	-0.161	4.086e-06	-0.1923	3.971e-12	-0.1276	0.0006089	-0.2002	3.102e-13	-0.159	9.693e-05	-0.1856	3.95e-09	-0.1228	0.00135	-0.09841	0.0475	-0.1997	4.491e-13	-0.1697	4.151e-08
11	rs11022752	13307622		G	A	0.2682	394890	-0.2043	0.02786	2.272e-13	0.02358	0.7325	-0.1287	0.001263	-0.1643	2.29e-05	-0.195	4.664e-12	-0.124	0.001449	-0.2044	2.483e-13	-0.1449	4.729e-05	-0.1853	2.34e-09	-0.1167	0.00263	-0.1066	0.05184	-0.2022	5.811e-13	-0.17	1.667e-07
11	rs900144	13294268	-5733	C	T	0.4303	398263	-0.1819	0.02482	2.362e-13	-0.07095	0.06329	-0.2244	0.0305	-0.1758	3.51e-05	-0.1709	1.036e-11	-0.1334	0.004385	-0.1815	2.842e-13	-0.2329	0.0008027	-0.1777	1.266e-08	NA	NA	-0.07398	0.1341	-0.1816	3.741e-13	-0.1514	6.113e-08
11	rs11022751	13307613		C	T	0.2683	394811	-0.2034	0.02786	2.86e-13	0.02622	0.7037	-0.1269	0.001473	-0.1625	2.818e-05	-0.1941	5.894e-12	-0.1221	0.001709	-0.2036	3.058e-13	-0.1437	5.493e-05	-0.1839	3.044e-09	-0.1151	0.003003	-0.1042	0.0572	-0.2013	7.347e-13	-0.169	1.97e-07
11	rs570129974	13299258		A	AG	0.3402	376366	-0.1947	0.02668	2.969e-13	-0.0425	0.4748	-0.1479	0.004514	-0.1721	1.212e-05	-0.1832	1.196e-11	-0.1305	0.002213	-0.1954	2.564e-13	-0.1698	8.326e-05	-0.1856	5.341e-09	-0.129	0.01196	NA	NA	-0.1935	5.905e-13	-0.1668	1.409e-07
11	rs4757141	13307095		G	A	0.2681	396717	-0.2027	0.0278	3.042e-13	0.01939	0.7787	-0.1255	0.001681	-0.1645	2.247e-05	-0.1932	6.559e-12	-0.1249	0.001321	-0.2028	3.368e-13	-0.1444	4.944e-05	-0.1849	2.346e-09	-0.1159	0.002787	-0.1006	0.0674	-0.201	7.16e-13	-0.1684	2.087e-07
11	rs61882109	13288885		A	C	0.4301	398119	-0.1806	0.02483	3.446e-13	-0.06835	0.0735	-0.1961	0.05645	-0.1718	5.154e-05	-0.1694	1.612e-11	-0.1275	0.006396	-0.1803	4.161e-13	-0.2252	0.001221	-0.1757	1.869e-08	NA	NA	-0.06872	0.1638	-0.1804	5.382e-13	-0.1498	8.382e-08
11	rs34560638	13288851		T	A	0.4301	398121	-0.1806	0.02483	3.476e-13	-0.06837	0.07342	-0.1969	0.05531	-0.172	5.086e-05	-0.1693	1.625e-11	-0.1277	0.006337	-0.1803	4.19e-13	-0.2247	0.001256	-0.1757	1.88e-08	NA	NA	-0.06904	0.1618	-0.1804	5.429e-13	-0.1497	8.507e-08
11	rs11022749	13307366		G	A	0.2684	396662	-0.2021	0.02779	3.496e-13	0.02936	0.6719	-0.1268	0.001489	-0.1631	2.585e-05	-0.1927	7.32e-12	-0.1225	0.001639	-0.2021	3.902e-13	-0.1432	5.749e-05	-0.1839	2.846e-09	-0.1144	0.003167	-0.1001	0.0684	-0.2004	8.019e-13	-0.1675	2.373e-07
11	rs11022750	13307594		A	G	0.2683	394837	-0.2026	0.02786	3.526e-13	0.02693	0.6961	-0.126	0.001599	-0.1617	3.076e-05	-0.1933	7.199e-12	-0.1215	0.001802	-0.2028	3.79e-13	-0.1427	6.185e-05	-0.1828	3.743e-09	-0.1142	0.00324	-0.1033	0.05962	-0.2008	8.47e-13	-0.1678	2.407e-07
11	rs7107287	13312969		T	G	0.2679	396571	-0.2013	0.0278	4.458e-13	0.02012	0.7705	-0.1245	0.001837	-0.1617	3.108e-05	-0.1918	9.409e-12	-0.1228	0.001584	-0.2013	4.987e-13	-0.143	5.812e-05	-0.1835	3.128e-09	-0.1147	0.003076	-0.1006	0.06742	-0.1996	1.046e-12	-0.1674	2.503e-07
11	rs10832017	13309671		A	G	0.268	396602	-0.2013	0.0278	4.474e-13	0.0218	0.7519	-0.1245	0.001838	-0.1615	3.172e-05	-0.1918	9.385e-12	-0.1227	0.001601	-0.2013	4.998e-13	-0.1431	5.774e-05	-0.1833	3.248e-09	-0.1147	0.003095	-0.1001	0.06893	-0.1996	1.032e-12	-0.1673	2.531e-07
11	rs10832019	13313879		T	C	0.2679	396566	-0.201	0.02781	4.824e-13	0.0215	0.7552	-0.124	0.001926	-0.1611	3.328e-05	-0.1915	1.017e-11	-0.1222	0.001674	-0.201	5.399e-13	-0.1426	6.128e-05	-0.1831	3.353e-09	-0.1142	0.003214	-0.09967	0.07002	-0.1993	1.132e-12	-0.167	2.668e-07
11	rs7934154	13314148		T	G	0.2679	396566	-0.201	0.02781	4.824e-13	0.0215	0.7552	-0.124	0.001926	-0.1611	3.328e-05	-0.1915	1.017e-11	-0.1222	0.001674	-0.201	5.399e-13	-0.1426	6.128e-05	-0.1831	3.353e-09	-0.1142	0.003214	-0.09967	0.07002	-0.1993	1.132e-12	-0.167	2.668e-07
11	rs4146385	13291931		T	A	0.4307	398263	-0.1793	0.02482	4.984e-13	-0.06612	0.08314	-0.1719	0.09142	-0.1701	5.998e-05	-0.1687	1.908e-11	-0.1263	0.006845	-0.179	6.043e-13	-0.2176	0.001875	-0.1739	2.63e-08	NA	NA	-0.06506	0.1867	-0.1791	7.607e-13	-0.1482	1.128e-07
11	rs11022755	13315049		C	T	0.2679	396558	-0.2009	0.02781	5.027e-13	0.02201	0.7495	-0.1237	0.001966	-0.161	3.365e-05	-0.1913	1.057e-11	-0.1223	0.001661	-0.2009	5.623e-13	-0.1425	6.193e-05	-0.183	3.415e-09	-0.114	0.003278	-0.09969	0.06995	-0.1991	1.179e-12	-0.1669	2.722e-07
11	rs2219998	13292864		G	A	0.4308	398243	-0.1792	0.02482	5.104e-13	-0.06581	0.08455	-0.172	0.09061	-0.1701	5.985e-05	-0.1687	1.899e-11	-0.1263	0.00682	-0.1789	6.203e-13	-0.2175	0.001904	-0.1739	2.637e-08	NA	NA	-0.0647	0.1889	-0.1791	7.791e-13	-0.1481	1.16e-07
11	rs72867447	13301875		C	G	0.4256	398430	-0.1792	0.02485	5.646e-13	-0.06708	0.07228	-0.2252	0.07501	-0.1744	5.753e-05	-0.1684	2.159e-11	-0.1308	0.006163	-0.1788	6.677e-13	-0.1904	0.003325	-0.1729	2.524e-08	0.03342	0.8476	-0.0753	0.1143	-0.1788	9.055e-13	-0.148	1.353e-07
11	rs35015902	13292277		G	C	0.389	392621	-0.183	0.02541	5.983e-13	-0.05857	0.1592	-0.1431	0.01951	-0.1632	1.081e-05	-0.1736	1.538e-11	-0.1284	0.00137	-0.1828	8.017e-13	-0.1677	0.0005087	-0.1783	8.647e-09	-0.1051	0.07978	-0.1072	0.01333	-0.1832	8.001e-13	-0.156	1.372e-08
11	rs4146388	13306605		T	C	0.2677	396761	-0.2001	0.02781	6.216e-13	0.03439	0.6169	-0.1211	0.002421	-0.16	3.799e-05	-0.1907	1.23e-11	-0.1211	0.001827	-0.2001	7.012e-13	-0.1404	7.9e-05	-0.1816	4.537e-09	-0.1113	0.004059	-0.09149	0.09548	-0.1985	1.401e-12	-0.1652	3.675e-07
11	rs34369393	13289344		G	A	0.4306	398096	-0.1785	0.02482	6.479e-13	-0.06534	0.08633	-0.166	0.1038	-0.1703	5.914e-05	-0.1676	2.561e-11	-0.1237	0.007973	-0.1781	7.867e-13	-0.2107	0.002596	-0.1728	3.173e-08	NA	NA	-0.06445	0.1911	-0.1782	1.013e-12	-0.1472	1.396e-07
11	rs4757137	13291827		T	G	0.2726	397847	-0.1984	0.0276	6.699e-13	0.07901	0.2879	-0.1202	0.002005	-0.1554	3.958e-05	-0.1884	1.535e-11	-0.116	0.002264	-0.1982	7.811e-13	-0.1408	7.932e-05	-0.1786	7.498e-09	-0.1093	0.004997	-0.07462	0.1901	-0.1971	1.355e-12	-0.1648	2.571e-07
11	rs34796300	13315205		T	C	0.4255	396191	-0.1787	0.02492	7.41e-13	-0.06593	0.07754	-0.1987	0.1169	-0.1722	9.546e-05	-0.1677	2.975e-11	-0.1257	0.009913	-0.1786	8.306e-13	-0.1839	0.004157	-0.1729	2.596e-08	0.04494	0.7772	-0.07268	0.127	-0.1781	1.269e-12	-0.1459	2.373e-07
11	rs11022753	13310854		C	T	0.2675	396629	-0.1986	0.02782	9.404e-13	0.03774	0.5829	-0.1196	0.002746	-0.1571	5.281e-05	-0.1891	1.858e-11	-0.1182	0.002346	-0.1985	1.072e-12	-0.1383	0.0001006	-0.1796	6.674e-09	-0.1093	0.004784	-0.09055	0.09887	-0.197	2.067e-12	-0.1638	4.609e-07
11	rs11022754	13313243		A	G	0.2675	396604	-0.1985	0.02782	9.622e-13	0.03735	0.5868	-0.1191	0.00285	-0.1567	5.514e-05	-0.189	1.913e-11	-0.118	0.002391	-0.1984	1.097e-12	-0.138	0.0001042	-0.1796	6.664e-09	-0.1089	0.004923	-0.09026	0.09993	-0.1968	2.163e-12	-0.1636	4.732e-07
11	rs11022738	13293182		C	T	0.2732	398302	-0.1963	0.02757	1.093e-12	0.07549	0.3105	-0.1184	0.002322	-0.1544	4.372e-05	-0.187	2.093e-11	-0.116	0.002254	-0.1962	1.247e-12	-0.139	9.659e-05	-0.1767	1.04e-08	-0.1077	0.005674	-0.07711	0.1759	-0.1953	2.057e-12	-0.1629	3.417e-07
11	rs10766073	13317964		A	G	0.2718	394381	-0.1975	0.02776	1.116e-12	0.0263	0.6717	-0.1188	0.002062	-0.1609	4.44e-05	-0.1882	2.105e-11	-0.1185	0.002644	-0.1976	1.248e-12	-0.1374	7.766e-05	-0.178	5.833e-09	-0.1087	0.003822	-0.07744	0.1323	-0.1955	2.699e-12	-0.1654	4.252e-07
11	rs34862781	13305263		G	A	0.4164	397167	-0.1776	0.02496	1.138e-12	-0.06428	0.07386	NA	NA	-0.1544	0.0002356	-0.167	3.936e-11	-0.1091	0.01793	-0.1775	1.245e-12	-0.1521	0.01096	-0.1704	6.751e-08	0.04091	0.6945	-0.05579	0.2682	-0.1769	1.938e-12	-0.1441	3.192e-07
11	rs11022742	13296561		C	T	0.2729	398129	-0.1961	0.02759	1.169e-12	0.07397	0.3182	-0.1198	0.002065	-0.1535	4.917e-05	-0.1864	2.447e-11	-0.1156	0.002335	-0.1961	1.322e-12	-0.1391	9.479e-05	-0.1768	1.031e-08	-0.1083	0.005407	-0.07772	0.1716	-0.1949	2.324e-12	-0.1629	3.495e-07
11	rs10832012	13293248		C	A	0.2729	398278	-0.1961	0.02759	1.183e-12	0.07676	0.3005	-0.1187	0.002256	-0.1532	5.048e-05	-0.1865	2.413e-11	-0.1151	0.002447	-0.196	1.35e-12	-0.1384	0.0001024	-0.1763	1.14e-08	-0.1073	0.00581	-0.0756	0.1837	-0.1949	2.336e-12	-0.1627	3.565e-07
11	rs7942486	13288698		G	T	0.43	398001	-0.1764	0.02483	1.213e-12	-0.05877	0.1225	-0.1196	0.23	-0.1605	0.0001558	-0.1656	4.463e-11	-0.1174	0.01166	-0.176	1.461e-12	-0.1873	0.007072	-0.1686	6.786e-08	NA	NA	-0.0529	0.2808	-0.1761	1.905e-12	-0.1444	2.429e-07
11	rs11022743	13297800		A	G	0.2729	398141	-0.1955	0.02759	1.381e-12	0.0802	0.2794	-0.1176	0.002479	-0.1523	5.61e-05	-0.1859	2.818e-11	-0.1145	0.002586	-0.1954	1.577e-12	-0.1378	0.0001103	-0.1757	1.27e-08	-0.1065	0.006229	-0.07355	0.1959	-0.1944	2.68e-12	-0.1619	4.123e-07
11	rs2279284	13298750		T	C	0.2729	398135	-0.1954	0.02759	1.405e-12	0.07745	0.2957	-0.1181	0.002381	-0.1523	5.62e-05	-0.1858	2.878e-11	-0.1145	0.002576	-0.1954	1.588e-12	-0.1378	0.0001096	-0.1759	1.217e-08	-0.1068	0.00604	-0.07519	0.186	-0.1942	2.79e-12	-0.1618	4.159e-07
11	rs6486116	13319838		A	C	0.2859	396378	-0.1926	0.02726	1.595e-12	0.05854	0.3915	-0.1222	0.00091	-0.1509	0.0001867	-0.1836	2.837e-11	-0.1219	0.004606	-0.1916	2.236e-12	-0.132	0.0001392	-0.1731	5.576e-09	-0.1055	0.00526	-0.07515	0.1164	-0.1914	3.149e-12	-0.1582	3.062e-07
11	rs7951393	13318431		C	T	0.286	395869	-0.1927	0.02728	1.599e-12	0.06709	0.332	-0.121	0.00105	-0.1481	0.0002456	-0.1839	2.676e-11	-0.1196	0.005403	-0.1918	2.215e-12	-0.1327	0.0001329	-0.1732	5.632e-09	-0.1046	0.005741	-0.07184	0.135	-0.1913	3.3e-12	-0.158	3.201e-07
11	rs71204278	13345049		T	C	0.2498	392979	-0.2017	0.02857	1.674e-12	-0.03884	0.4069	-0.1299	0.0003573	-0.151	0.0008802	-0.1904	4.434e-11	-0.1224	0.005133	-0.2007	2.354e-12	-0.1454	1.457e-05	-0.1811	3.352e-09	-0.1228	0.0005631	-0.09072	0.03632	-0.2009	3.057e-12	-0.1703	6.639e-07
11	rs747601	13274553		A	T	0.2748	396631	-0.1947	0.0276	1.719e-12	0.01756	0.7849	-0.1206	0.001437	-0.1499	1.565e-05	-0.1866	2.425e-11	-0.1137	0.002119	-0.1942	2.248e-12	-0.143	0.0003743	-0.1783	3.189e-08	-0.1103	0.00362	-0.07603	0.1506	-0.1939	3.026e-12	-0.1616	2.284e-07
11	rs986720	13271138		G	C	0.2745	396704	-0.1948	0.0276	1.72e-12	0.01634	0.7988	-0.1209	0.001399	-0.1483	1.929e-05	-0.1868	2.323e-11	-0.1142	0.002019	-0.1942	2.286e-12	-0.1431	0.0003702	-0.1791	2.796e-08	-0.1104	0.003565	-0.07626	0.1486	-0.1938	3.145e-12	-0.1613	2.427e-07
11	rs10832007	13270052		A	T	0.2742	395666	-0.1948	0.02765	1.845e-12	0.01157	0.8568	-0.1214	0.001348	-0.1482	2.012e-05	-0.1866	2.647e-11	-0.115	0.001892	-0.1941	2.596e-12	-0.1435	0.0003596	-0.1788	3.225e-08	-0.1097	0.003815	-0.07598	0.1503	-0.1938	3.397e-12	-0.1614	2.501e-07
11	rs986721	13270717		A	T	0.2745	396661	-0.1945	0.02761	1.861e-12	0.01627	0.7996	-0.1211	0.001372	-0.1481	1.98e-05	-0.1864	2.556e-11	-0.1138	0.002088	-0.1939	2.472e-12	-0.1431	0.000371	-0.1782	3.262e-08	-0.1103	0.003598	-0.0759	0.1505	-0.1934	3.45e-12	-0.1609	2.633e-07
11	rs11605518	13270214		A	G	0.2742	395910	-0.1947	0.02764	1.876e-12	0.01038	0.8713	-0.1215	0.001334	-0.1482	2.005e-05	-0.1866	2.576e-11	-0.1141	0.002055	-0.194	2.619e-12	-0.1436	0.0003576	-0.178	3.635e-08	-0.11	0.003725	-0.07723	0.1436	-0.1936	3.513e-12	-0.1612	2.541e-07
11	rs7114573	13323498		A	C	0.2866	398057	-0.1903	0.02717	2.516e-12	0.06557	0.3247	-0.1152	0.001715	-0.1474	0.0002512	-0.181	4.633e-11	-0.116	0.00692	-0.1894	3.406e-12	-0.1277	0.0002141	-0.1697	9.697e-09	-0.09997	0.007779	-0.06472	0.1733	-0.1894	4.529e-12	-0.1559	4.145e-07
11	rs1481880	13269548		G	A	0.2741	395431	-0.1937	0.02766	2.519e-12	0.01508	0.814	-0.1195	0.001604	-0.1472	2.291e-05	-0.1855	3.493e-11	-0.114	0.002087	-0.1929	3.543e-12	-0.1417	0.000429	-0.1777	4.004e-08	-0.108	0.00442	-0.07207	0.1725	-0.1927	4.597e-12	-0.1606	2.899e-07
11	rs11022757	13322580		A	G	0.2864	397493	-0.1902	0.0272	2.672e-12	0.06508	0.3327	-0.1161	0.001614	-0.1479	0.0002432	-0.181	4.812e-11	-0.1155	0.007213	-0.1893	3.646e-12	-0.1285	0.0001987	-0.1701	9.411e-09	-0.1015	0.00701	-0.06907	0.1476	-0.1894	4.764e-12	-0.1549	4.993e-07
11	rs6486120	13324142		T	G	0.2866	398147	-0.1898	0.02717	2.833e-12	0.06887	0.3005	-0.1147	0.001789	-0.1474	0.0002506	-0.1805	5.165e-11	-0.116	0.006929	-0.1889	3.853e-12	-0.1269	0.0002337	-0.1692	1.061e-08	-0.09905	0.008346	-0.0642	0.1766	-0.1889	5.095e-12	-0.1555	4.368e-07
11	rs10832021	13324530		G	A	0.2862	398430	-0.1895	0.02717	3.031e-12	0.06498	0.3267	-0.1145	0.001793	-0.1504	0.0001862	-0.1803	5.376e-11	-0.1178	0.006047	-0.1885	4.286e-12	-0.1264	0.0002415	-0.1685	1.203e-08	-0.09916	0.008133	-0.06506	0.1699	-0.1886	5.508e-12	-0.1558	4.199e-07
11	rs7938307	13320526		C	A	0.2857	393900	-0.1907	0.02734	3.087e-12	0.05698	0.3945	-0.1187	0.001274	-0.1456	0.000301	-0.1809	6.166e-11	-0.1178	0.00623	-0.19	4.005e-12	-0.1295	0.0001873	-0.1706	9.678e-09	-0.1029	0.006342	-0.07092	0.1358	-0.1898	5.418e-12	-0.1553	4.995e-07
11	rs6486118	13323786		G	A	0.286	397504	-0.1896	0.02721	3.19e-12	0.06798	0.3059	-0.1145	0.001835	-0.1487	0.0002223	-0.1804	5.619e-11	-0.1171	0.006427	-0.1888	4.245e-12	-0.1248	0.0002998	-0.1682	1.37e-08	-0.09914	0.008327	-0.06399	0.1778	-0.1888	5.657e-12	-0.1557	4.298e-07
11	rs7937432	13320525		G	A	0.2858	393899	-0.1904	0.02734	3.256e-12	0.05827	0.3836	-0.1182	0.001333	-0.145	0.0003175	-0.1807	6.479e-11	-0.1166	0.006759	-0.1897	4.227e-12	-0.1287	0.0002066	-0.1703	1.026e-08	-0.1024	0.006593	-0.07133	0.1335	-0.1896	5.741e-12	-0.1549	5.254e-07
11	rs6486119	13323789		T	C	0.286	397555	-0.1894	0.02721	3.385e-12	0.06789	0.3065	-0.1144	0.001852	-0.148	0.0002377	-0.1802	5.959e-11	-0.1169	0.006533	-0.1886	4.501e-12	-0.1246	0.000306	-0.168	1.427e-08	-0.09903	0.008392	-0.06383	0.1789	-0.1885	6.004e-12	-0.1553	4.653e-07
11	rs12805304	13344645		A	T	0.2504	395564	-0.1978	0.02846	3.598e-12	-0.03569	0.4434	-0.121	0.0008426	-0.1419	0.001741	-0.1875	7.285e-11	-0.1177	0.007028	-0.197	4.873e-12	-0.1381	3.542e-05	-0.1754	9.028e-09	-0.1142	0.001273	-0.0838	0.0522	-0.1978	5.352e-12	-0.1653	1.242e-06
11	rs5789783	13347748		T	TA	0.402	342076	-0.1877	0.02712	4.513e-12	-0.09204	0.01096	-0.1017	0.02879	-0.2031	0.01948	-0.1765	1.287e-10	NA	NA	-0.1874	5.027e-12	-0.1194	0.00377	-0.1615	1.526e-07	-0.07733	0.1028	-0.09199	0.02721	-0.189	4.222e-12	-0.1581	9.277e-07
11	rs998089	13284111		T	C	0.2723	396570	-0.1914	0.02766	4.565e-12	0.09129	0.2174	-0.1141	0.003366	-0.1466	0.0001098	-0.1815	9.099e-11	-0.1075	0.004754	-0.1913	5.166e-12	-0.1303	0.0002823	-0.1696	4.518e-08	-0.1032	0.008085	-0.06831	0.2297	-0.1897	9.901e-12	-0.158	8.17e-07
11	rs540667189	13283648		GGTTTT	G	0.2722	393320	-0.1918	0.02778	5.003e-12	0.1177	0.1165	-0.1117	0.004277	-0.151	6.885e-05	-0.1816	1.062e-10	-0.1096	0.004017	-0.1915	6.014e-12	-0.1261	0.0004946	19 -0.16	12 6.225e-08	-0.09858	0.01179	-0.05679	0.3216	-0.189	1.412e-11	-0.1596	6.897e-07
11	rs11022765	13345115		A	C	0.2501	395250	-0.1967	0.02848	5.04e-12	-0.03342	0.4731	-0.1193	0.001005	-0.1393	0.002118	-0.1863	1.005e-10	-0.1157	0.008085	-0.1958	6.819e-12	-0.1368	4.292e-05	-0.174	1.215e-08	-0.1124	0.001533	-0.07956	0.06551	-0.1969	6.96e-12	-0.1641	1.52e-06
11	rs11605776	13318524		C	A	0.2863	395945	-0.1881	0.02726	5.272e-12	0.08989	0.1958	-0.1139	0.002035	-0.1422	0.0004219	-0.1791	8.42e-11	-0.1149	0.007658	-0.1871	7.274e-12	-0.1251	0.000313	-0.1678	1.633e-08	-0.09602	0.01124	-0.05853	0.2244	-0.1872	9.194e-12	-0.1519	8.804e-07
11	rs10832022	13339272		G	A	0.2506	396601	-0.1939	0.02841	8.861e-12	-0.02687	0.5638	-0.115	0.001465	-0.136	0.002614	-0.1836	1.672e-10	-0.1141	0.008826	-0.193	1.192e-11	-0.1322	7.339e-05	-0.1705	2.171e-08	-0.1079	0.002286	-0.07465	0.08341	-0.1937	1.34e-11	-0.1571	3.929e-06
11	rs6486109	13267867		A	T	0.259	393562	-0.1928	0.02825	8.889e-12	-0.008174	0.8772	-0.1164	0.00143	-0.1377	0.0001477	-0.1858	8.024e-11	-0.1156	0.001673	-0.1922	1.152e-11	-0.1299	0.0007008	-0.1746	1.082e-07	-0.1047	0.004234	-0.07984	0.08847	-0.1909	1.937e-11	-0.1569	1.181e-06
11	rs10766064	13277932		G	A	0.2568	396141	-0.1921	0.02822	9.988e-12	0.01589	0.7791	-0.1127	0.002508	-0.1371	0.0001714	-0.1818	1.969e-10	-0.1108	0.002891	-0.1918	1.231e-11	-0.13	0.0009366	-0.1718	1.394e-07	-0.102	0.006325	-0.06794	0.1663	-0.1898	2.434e-11	-0.1557	1.531e-06
11	rs10766076	13340710		A	T	0.2505	396175	-0.1934	0.02843	1.032e-11	-0.02828	0.5436	-0.1147	0.001527	-0.1347	0.002905	-0.1832	1.876e-10	-0.1116	0.01046	-0.1925	1.39e-11	-0.1321	7.519e-05	-0.1702	2.335e-08	-0.1077	0.002346	-0.07642	0.07646	-0.1932	1.566e-11	-0.1589	3.085e-06
11	rs11022768	13352394		A	G	0.2456	381350	-0.1976	0.02917	1.245e-11	-0.0434	0.3522	-0.1239	0.0005571	-0.1421	0.001942	-0.1881	1.799e-10	-0.126	0.00432	-0.1965	1.712e-11	-0.1401	3.784e-05	-0.1773	9.926e-09	-0.1148	0.001498	-0.1012	0.01457	-0.1988	1.376e-11	-0.1625	5.083e-06
11	rs7941761	13351181		T	C	0.2503	384594	-0.1946	0.02888	1.579e-11	-0.0271	0.5651	-0.1148	0.001343	-0.1246	0.00701	-0.1843	2.739e-10	-0.1092	0.0138	-0.1938	2.071e-11	-0.1323	9.35e-05	-0.1731	1.718e-08	-0.1063	0.003209	-0.08696	0.03632	-0.1949	2.159e-11	-0.1548	1.149e-05
11	rs7924734	13350747		G	A	0.2503	384723	-0.1938	0.02887	1.892e-11	-0.02502	0.5954	-0.1134	0.001537	-0.1232	0.007664	-0.1837	3.114e-10	-0.1081	0.01472	-0.1929	2.484e-11	-0.1306	0.0001151	-0.1723	1.955e-08	-0.1047	0.003697	-0.08514	0.04039	-0.1941	2.549e-11	-0.1553	1.067e-05
11	rs61882381	13348243		T	G	0.2443	384589	-0.1954	0.02911	1.922e-11	-0.03448	0.4578	-0.116	0.001651	-0.1202	0.00869	-0.1849	3.348e-10	-0.1116	0.01152	-0.1938	2.999e-11	-0.1344	7.776e-05	-0.1742	2.219e-08	-0.1092	0.002461	-0.0911	0.03554	-0.1962	2.328e-11	-0.156	1.123e-05
11	rs11022769	13352405		C	A	0.2488	381196	-0.1933	0.02906	2.927e-11	-0.02935	0.534	-0.1156	0.001304	-0.128	0.005683	-0.184	3.797e-10	-0.1125	0.01137	-0.1923	3.869e-11	-0.1336	8.623e-05	-0.1721	2.533e-08	-0.1072	0.003082	-0.08937	0.03206	-0.1943	3.264e-11	-0.1553	1.32e-05
11	rs4578371	13348377		T	G	0.2383	375645	-0.1972	0.02973	3.299e-11	-0.02228	0.6391	-0.1112	0.003132	-0.1158	0.01208	-0.1888	3.461e-10	-0.1039	0.01979	-0.1963	4.423e-11	-0.1306	0.0001762	-0.1701	9.205e-08	-0.1041	0.004699	-0.07906	0.07358	-0.1983	3.709e-11	-0.1591	1.149e-05
11	rs4757136	13281327		T	A	0.4167	395338	-0.1656	0.02502	3.633e-11	-0.05029	0.145	-0.04772	0.4408	-0.127	0.0008562	-0.1556	8.025e-10	-0.09033	0.02835	-0.1652	4.465e-11	NA	NA	-0.1517	4.805e-06	0.02549	0.7259	-0.03789	0.3708	-0.1643	7.07e-11	-0.1311	2.463e-06
11	rs10766075	13318587		T	C	0.2671	396022	-0.1835	0.02785	4.41e-11	0.05575	0.333	-0.1023	0.004846	-0.1309	0.002799	-0.1732	7.823e-10	-0.1095	0.009683	-0.1828	5.522e-11	-0.1171	0.0006267	-0.1617	7.361e-08	-0.08788	0.01768	-0.05821	0.1947	-0.1821	8.545e-11	-0.1448	6.233e-06
11	rs745752200	13279018		ATG	A	0.4171	397173	-0.164	0.02497	5.112e-11	-0.04847	0.1572	-0.02797	0.6401	-0.1238	0.001017	-0.1546	9.589e-10	-0.08804	0.03133	-0.1636	6.067e-11	NA	NA	-0.1526	4.259e-06	0.05419	0.4374	-0.03174	0.447	-0.1627	9.75e-11	-0.1295	2.956e-06
11	rs4757144	13331226		G	A	0.4069	396411	-0.1647	0.02508	5.127e-11	-0.05441	0.09869	-0.04235	0.412	-0.1455	0.0218	-0.1546	1.161e-09	-0.07191	0.3158	-0.1641	6.425e-11	-0.08821	0.04247	-0.1421	1.357e-06	-0.006856	0.8977	-0.04609	0.2369	-0.1638	8.739e-11	-0.1281	7.156e-06
11	rs7938308	13320533		T	C	0.2669	394079	-0.1831	0.02791	5.413e-11	0.04553	0.4202	-0.1033	0.004405	-0.1274	0.003473	-0.172	1.112e-09	-0.1065	0.01192	-0.1825	6.623e-11	-0.1179	0.000577	-0.1621	7.029e-08	-0.09019	0.01464	-0.06286	0.1583	-0.1818	1.013e-10	-0.1438	7.064e-06
11	rs1351522	13268386		T	C	0.4165	396178	-0.1639	0.025	5.642e-11	-0.04837	0.1585	-0.01559	0.7906	-0.1255	0.0008788	-0.1547	9.771e-10	-0.09406	0.0212	-0.1634	6.918e-11	NA	NA	-0.1577	2.458e-06	0.05509	0.4149	-0.02925	0.4849	-0.1632	9.189e-11	-0.1292	3.227e-06
11	rs55769038	13331808		G	A	0.4068	396365	-0.1644	0.02508	5.656e-11	-0.05402	0.1009	-0.04005	0.4373	-0.1383	0.02942	-0.1538	1.417e-09	-0.07272	0.3099	-0.1637	7.133e-11	-0.08636	0.04678	-0.1416	1.458e-06	-0.003018	0.9548	-0.04492	0.2489	-0.1636	9.433e-11	-0.1275	7.911e-06
11	rs12786955	13280635		G	C	0.4177	398273	-0.1632	0.02493	5.825e-11	-0.04776	0.1626	-0.01997	0.7377	-0.121	0.001292	-0.1535	1.189e-09	-0.08471	0.03743	-0.1628	7.02e-11	NA	NA	-0.1535	3.531e-06	0.05428	0.432	-0.02861	0.4931	-0.1619	1.128e-10	-0.1278	3.844e-06
11	rs11603808	13274991		C	T	0.4183	398202	-0.1631	0.02493	6.011e-11	-0.04839	0.1572	-0.02495	0.6743	-0.1197	0.001438	-0.1537	1.117e-09	-0.08379	0.0398	-0.1627	7.181e-11	NA	NA	-0.1532	3.854e-06	0.05188	0.4534	-0.03104	0.456	-0.1619	1.134e-10	-0.1284	3.448e-06
11	rs6486110	13270920		C	G	0.4176	398326	-0.1631	0.02493	6.012e-11	-0.04874	0.1534	-0.01983	0.7378	-0.1205	0.001349	-0.1537	1.12e-09	-0.08622	0.03389	-0.1627	7.203e-11	NA	NA	-0.1543	3.197e-06	0.04766	0.4861	-0.02852	0.4932	-0.1618	1.171e-10	-0.128	3.708e-06
11	rs1351521	13268494		C	T	0.4167	396305	-0.1635	0.025	6.127e-11	-0.04885	0.1543	-0.01609	0.7838	-0.123	0.001106	-0.1546	1.01e-09	-0.0912	0.02536	-0.163	7.627e-11	NA	NA	-0.157	2.67e-06	0.05332	0.4294	-0.02996	0.474	-0.1628	9.97e-11	-0.1286	3.589e-06
11	rs1481879	13271768		C	T	0.4176	398340	-0.1629	0.02493	6.295e-11	-0.04864	0.1542	-0.01847	0.7552	-0.1203	0.001368	-0.1535	1.174e-09	-0.08609	0.03416	-0.1626	7.525e-11	NA	NA	-0.1542	3.256e-06	0.04793	0.4837	-0.02813	0.4991	-0.1616	1.226e-10	-0.1277	3.862e-06
11	rs4372426	13275240		C	T	0.4183	398169	-0.1629	0.02493	6.308e-11	-0.04814	0.1594	-0.02371	0.6896	-0.1202	0.001383	-0.1535	1.168e-09	-0.0836	0.04025	-0.1626	7.544e-11	NA	NA	-0.1528	4.051e-06	0.0535	0.4394	-0.02991	0.4724	-0.1617	1.19e-10	-0.1282	3.545e-06
11	rs1481876	13272171		A	G	0.4176	398341	-0.1629	0.02493	6.337e-11	-0.04862	0.1544	-0.01846	0.7553	-0.1203	0.001371	-0.1535	1.181e-09	-0.08609	0.03416	-0.1625	7.574e-11	NA	NA	-0.1541	3.292e-06	0.04794	0.4836	-0.02811	0.4994	-0.1616	1.234e-10	-0.1277	3.876e-06
11	rs4756762	13272778		G	A	0.4176	398289	-0.1629	0.02493	6.414e-11	-0.04902	0.1511	-0.01887	0.7501	-0.1208	0.001309	-0.1535	1.186e-09	-0.08628	0.03379	-0.1625	7.629e-11	NA	NA	-0.1539	3.376e-06	0.04689	0.4933	-0.02808	0.5	-0.1615	1.268e-10	-0.1279	3.788e-06
11	rs4757134	13272902		C	T	0.4176	398303	-0.1629	0.02493	6.427e-11	-0.04883	0.1526	-0.0186	0.7535	-0.1205	0.001342	-0.1535	1.188e-09	-0.086	0.03437	-0.1625	7.645e-11	NA	NA	-0.1539	3.401e-06	0.04726	0.4898	-0.02782	0.5039	-0.1615	1.271e-10	-0.1278	3.814e-06
11	rs11022725	13273156		A	C	0.4178	398292	-0.1628	0.02493	6.5e-11	-0.04806	0.1595	-0.02134	0.719	-0.1218	0.001196	-0.1535	1.188e-09	-0.08533	0.03586	-0.1624	7.795e-11	NA	NA	-0.153	3.878e-06	0.05053	0.4613	-0.0265	0.5246	-0.1615	1.272e-10	-0.128	3.678e-06
11	rs11022726	13273305		G	A	0.4178	398292	-0.1628	0.02493	6.5e-11	-0.04806	0.1595	-0.02134	0.719	-0.1218	0.001196	-0.1535	1.188e-09	-0.08533	0.03586	-0.1624	7.795e-11	NA	NA	-0.153	3.878e-06	0.05053	0.4613	-0.0265	0.5246	-0.1615	1.272e-10	-0.128	3.678e-06
11	rs11825452	13269722		A	C	0.4164	396898	-0.1632	0.02498	6.531e-11	-0.04857	0.1564	-0.01954	0.7391	-0.122	0.001217	-0.1537	1.208e-09	-0.09064	0.02623	-0.1626	8.128e-11	NA	NA	-0.1559	3.018e-06	0.04954	0.4634	-0.03121	0.4556	-0.1622	1.152e-10	-0.1284	3.635e-06
11	rs55957464	13277443		A	G	0.4175	398089	-0.1627	0.02494	6.768e-11	-0.048	0.1603	-0.01508	0.8	-0.1186	0.001626	-0.153	1.343e-09	-0.0833	0.04078	-0.1624	8.038e-11	NA	NA	-0.1527	4.027e-06	0.0532	0.44	-0.02887	0.4887	-0.1613	1.356e-10	-0.1275	4.083e-06
11	rs35681858	13270008		C	T	0.4165	397026	-0.1629	0.02498	6.912e-11	-0.04729	0.1676	-0.02079	0.7232	-0.1218	0.001235	-0.1535	1.272e-09	-0.09098	0.02567	-0.1624	8.635e-11	NA	NA	-0.1568	2.567e-06	0.04957	0.4632	-0.03069	0.4631	-0.162	1.213e-10	-0.1276	4.194e-06
11	rs11823901	13279949		C	T	0.4162	397117	-0.1629	0.02498	6.915e-11	-0.04775	0.1621	-0.021	0.723	-0.1208	0.00136	-0.1529	1.461e-09	-0.08228	0.04302	-0.1625	8.363e-11	NA	NA	-0.1524	4.203e-06	0.0506	0.4597	-0.02937	0.4805	-0.1616	1.337e-10	-0.1271	4.549e-06
11	rs9783306	13276923		C	A	0.4175	398091	-0.1626	0.02494	6.964e-11	-0.04799	0.1604	-0.01517	0.7989	-0.1188	0.001602	-0.1529	1.38e-09	-0.0835	0.0403	-0.1623	8.283e-11	NA	NA	-0.1528	3.971e-06	0.05308	0.441	-0.02912	0.485	-0.1612	1.396e-10	-0.1276	4.036e-06
11	rs1481877	13272091		A	G	0.4183	398430	-0.1625	0.02492	7.05e-11	-0.04677	0.1714	-0.02068	0.727	-0.118	0.001682	-0.1533	1.221e-09	-0.08241	0.04299	-0.1621	8.457e-11	NA	NA	-0.1524	4.258e-06	0.05786	0.4016	-0.02893	0.4868	-0.1613	1.31e-10	-0.1273	4.142e-06
11	rs7949336	13319894		G	A	0.2576	396675	-0.1834	0.02814	7.116e-11	0.03993	0.4595	-0.09683	0.01025	-0.1237	0.003958	-0.1735	1.116e-09	-0.1035	0.01335	-0.1827	9.146e-11	-0.1162	0.0006948	-0.1607	1.539e-07	-0.08743	0.01738	-0.04868	0.305	-0.1822	1.317e-10	-0.1441	8.647e-06
11	rs1351520	13268538		A	G	0.4165	396474	-0.1629	0.02499	7.237e-11	-0.04758	0.165	-0.01596	0.7852	-0.1221	0.001208	-0.1539	1.183e-09	-0.09046	0.02649	-0.1623	9.038e-11	NA	NA	-0.156	3.074e-06	0.05247	0.4362	-0.02948	0.4808	-0.1622	1.175e-10	-0.1277	4.144e-06
11	rs4756761	13272616		T	C	0.4182	398286	-0.1622	0.02492	7.677e-11	-0.04625	0.1763	-0.01795	0.7619	-0.1186	0.001594	-0.153	1.324e-09	-0.08227	0.04337	-0.1618	9.136e-11	NA	NA	-0.1516	4.845e-06	0.06072	0.3789	-0.02669	0.5214	-0.1609	1.454e-10	-0.127	4.363e-06
11	rs757159517	13274920		CCA	C	0.4174	397524	-0.1623	0.02495	7.75e-11	-0.04773	0.1625	-0.02079	0.7265	-0.1196	0.001485	-0.1526	1.521e-09	-0.08584	0.03498	-0.162	9.233e-11	NA	NA	-0.1534	3.684e-06	0.05095	0.4575	-0.02936	0.4809	-0.1612	1.406e-10	-0.1277	3.984e-06
11	rs4757133	13268797		G	A	0.4164	396708	-0.1625	0.02499	7.82e-11	-0.04721	0.1685	-0.01411	0.8102	-0.1209	0.001345	-0.1531	1.413e-09	-0.08927	0.02866	-0.162	9.73e-11	NA	NA	-0.155	3.49e-06	0.0569	0.4003	-0.02774	0.5074	-0.1619	1.264e-10	-0.1272	4.487e-06
11	rs11022723	13270635		G	A	0.4165	398221	-0.1622	0.02493	7.868e-11	-0.04676	0.172	-0.01746	0.7659	-0.1216	0.001235	-0.1528	1.433e-09	-0.08795	0.03081	-0.1618	9.319e-11	NA	NA	-0.153	4.14e-06	0.05045	0.4549	-0.02924	0.4841	-0.1609	1.482e-10	-0.127	4.47e-06
11	rs11022722	13270538		C	T	0.4165	398213	-0.1621	0.02493	7.973e-11	-0.04681	0.1714	-0.01744	0.7662	-0.1217	0.001233	-0.1527	1.45e-09	-0.08798	0.03076	-0.1618	9.431e-11	NA	NA	-0.1531	4.078e-06	0.05053	0.4542	-0.02928	0.4835	-0.1609	1.495e-10	-0.1271	4.422e-06
11	rs11022721	13270501		A	C	0.4165	398205	-0.1621	0.02494	7.98e-11	-0.04686	0.171	-0.01744	0.7661	-0.1216	0.001243	-0.1527	1.448e-09	-0.08798	0.03076	-0.1618	9.448e-11	NA	NA	-0.1532	4.066e-06	0.05052	0.4543	-0.02928	0.4835	-0.1609	1.495e-10	-0.1271	4.432e-06
11	rs1481881	13269536		T	C	0.4164	396866	-0.162	0.02498	8.95e-11	-0.04702	0.1701	-0.01583	0.7875	-0.1212	0.001305	-0.1525	1.659e-09	-0.08935	0.02847	-0.1615	1.107e-10	NA	NA	-0.1543	3.825e-06	0.05432	0.4217	-0.02882	0.4909	-0.161	1.567e-10	-0.1272	4.499e-06
11	rs11825504	13269921		A	T	0.4194	394417	-0.1622	0.02503	9.31e-11	-0.04626	0.1765	-0.01056	0.8554	-0.1224	0.00115	-0.153	1.557e-09	-0.09507	0.01954	-0.1615	1.19e-10	NA	NA	-0.1572	2.479e-06	0.05875	0.376	-0.02972	0.4756	-0.1613	1.593e-10	-0.1276	4.249e-06
11	rs4756763	13280556		G	A	0.4173	398305	-0.161	0.02493	1.071e-10	-0.0447	0.1906	-0.00801	0.8927	-0.1157	0.002104	-0.1513	2.043e-09	-0.08052	0.04757	-0.1606	1.274e-10	NA	NA	-0.1499	5.837e-06	0.06652	0.3326	-0.02448	0.5567	-0.1596	2.085e-10	-0.1251	6.215e-06
11	rs11826177	13349477		T	C	0.3626	377256	-0.1695	0.02626	1.078e-10	-0.04992	0.1439	-0.04719	0.2726	NA	NA	-0.1601	1.698e-09	0.01062	0.9036	-0.1696	1.085e-10	-0.07524	0.05113	-0.1388	2.958e-06	-0.02565	0.5571	-0.05183	0.1836	-0.1696	1.381e-10	-0.1291	5.051e-05
11	rs11823635	13349479		C	G	0.3626	377240	-0.1694	0.02626	1.105e-10	-0.04985	0.1446	-0.04723	0.2722	NA	NA	-0.16	1.712e-09	0.01061	0.9037	-0.1696	1.112e-10	-0.07521	0.05123	-0.1388	2.984e-06	-0.02569	0.5565	-0.0517	0.1848	-0.1695	1.416e-10	-0.1291	5.123e-05
11	rs7117317	13278809		A	G	0.4172	398113	-0.1607	0.02494	1.178e-10	-0.04477	0.1899	-0.006982	0.9064	-0.1145	0.002365	-0.1509	2.285e-09	-0.0783	0.05423	-0.1603	1.397e-10	NA	NA	-0.1485	7.197e-06	0.06672	0.3308	-0.02436	0.5586	-0.1592	2.324e-10	-0.1251	6.247e-06
11	rs35601753	13279149		T	C	0.4172	398107	-0.1606	0.02494	1.19e-10	-0.0448	0.1896	-0.006969	0.9066	-0.1145	0.002362	-0.1508	2.307e-09	-0.07832	0.05419	-0.1603	1.408e-10	NA	NA	-0.1486	7.142e-06	0.06682	0.3301	-0.02449	0.5565	-0.1592	2.364e-10	-0.1252	6.085e-06
11	rs4757135	13280403		A	G	0.4174	398430	-0.159	0.02494	1.826e-10	-0.04078	0.232	0.003936	0.9467	-0.1123	0.002798	-0.1496	3.129e-09	-0.07685	0.05809	-0.1586	2.149e-10	NA	NA	-0.1459	1.01e-05	0.07951	0.2416	-0.02024	0.6262	-0.1577	3.419e-10	-0.1229	8.933e-06
11	rs10832006	13269792		G	A	0.2538	395434	-0.18	0.02836	2.173e-10	0.04465	0.4165	-0.09233	0.013	-0.1179	0.001397	-0.1707	2.709e-09	-0.09432	0.0115	-0.1793	2.857e-10	-0.1071	0.006208	-0.1565	1.795e-06	-0.08104	0.0296	-0.03891	0.4212	-0.178	4.589e-10	-0.1391	2.043e-05
11	rs55689167	13279979		G	A	0.4196	389450	-0.1597	0.02519	2.316e-10	-0.0428	0.2112	-0.008375	0.8863	-0.112	0.002861	-0.1505	3.542e-09	-0.07538	0.06401	-0.1596	2.542e-10	NA	NA	-0.1484	7.855e-06	0.06741	0.319	-0.02461	0.5534	-0.1568	6.411e-10	-0.1249	7.048e-06
11	11:13265704_CT_C	13265704		C	CT	0.2482	392896	-0.1814	0.02867	2.507e-10	-0.01898	0.6587	-0.1024	0.002891	-0.1334	4.882e-05	-0.176	1.302e-09	-0.1082	0.001927	-0.1822	2.316e-10	-0.1143	0.00131	-0.1571	2.591e-06	-0.09372	0.006608	-0.06647	0.1029	-0.1806	4e-10	-0.1467	2.19e-06
11	rs11825506	13269937		A	G	0.4234	388928	-0.1592	0.02518	2.589e-10	-0.03884	0.2576	-0.002613	0.9638	-0.1132	0.002683	-0.1495	4.457e-09	-0.08398	0.03936	-0.1586	3.232e-10	-0.03436	0.8468	-0.1572	2.783e-06	0.07058	0.2828	-0.02341	0.5743	-0.1579	4.831e-10	-0.124	8.666e-06
11	rs1384014	13267554		T	C	0.246	395086	-0.1811	0.02867	2.707e-10	-0.008185	0.8544	-0.09968	0.004199	-0.1319	6.611e-05	-0.1749	1.683e-09	-0.109	0.001917	-0.1811	2.964e-10	-0.1096	0.002425	-0.1562	2.503e-06	-0.08995	0.01001	-0.06085	0.145	-0.1814	3.337e-10	-0.1452	3.091e-06
11	rs11826480	13279997		T	C	0.4217	391781	-0.1584	0.02509	2.743e-10	-0.0368	0.2823	0.01012	0.8637	-0.1098	0.003603	-0.149	4.467e-09	-0.07485	0.06577	-0.1583	2.983e-10	NA	NA	-0.1476	8.443e-06	0.08144	0.2292	-0.01477	0.7229	-0.1567	5.666e-10	-0.121	1.336e-05
11	rs11828583	13279963		A	C	0.4217	391780	-0.1584	0.02509	2.758e-10	-0.03665	0.2843	0.01079	0.8548	-0.1095	0.003669	-0.149	4.499e-09	-0.07458	0.06673	-0.1583	2.998e-10	NA	NA	-0.1474	8.684e-06	0.08237	0.2239	-0.01449	0.7279	-0.1567	5.697e-10	-0.1209	1.352e-05
11	rs34588274	13269946		C	T	0.4234	388851	-0.1578	0.02518	3.709e-10	-0.03749	0.2745	-0.0007534	0.9896	-0.1124	0.002866	-0.1483	5.962e-09	-0.08314	0.04139	-0.1572	4.609e-10	-0.0647	0.7161	-0.1561	3.33e-06	0.07091	0.2805	-0.02218	0.5945	-0.1564	7.057e-10	-0.1218	1.255e-05
11	rs1384015	13267489		C	T	0.2573	394992	-0.1734	0.02825	8.246e-10	-0.01134	0.7868	-0.09593	0.004263	-0.1254	9.618e-05	-0.1688	3.576e-09	-0.09908	0.003715	-0.1734	8.919e-10	-0.1045	0.002566	-0.1473	7.687e-06	-0.08645	0.01017	-0.06028	0.1284	-0.1729	1.224e-09	-0.1376	6.625e-06
11	rs28711392	13349559		C	T	0.3629	384018	-0.1595	0.02602	8.841e-10	-0.04209	0.2125	-0.04729	0.2615	NA	NA	-0.149	1.503e-08	0.002645	0.9753	-0.1593	9.586e-10	-0.07639	0.04391	-0.1328	6.099e-06	-0.02855	0.5052	-0.04563	0.2354	-0.1598	1.058e-09	-0.1124	0.0003444
11	rs10766077	13349781		A	G	0.3628	383989	-0.159	0.02602	9.951e-10	-0.04114	0.2231	-0.0453	0.2821	NA	NA	-0.1484	1.719e-08	0.005592	0.9479	-0.1588	1.079e-09	-0.07464	0.04902	-0.1321	6.843e-06	-0.02658	0.5351	-0.04497	0.2424	-0.1593	1.191e-09	-0.1116	0.000379
11	rs1384013	13267616		G	C	0.2442	394446	-0.1752	0.02877	1.122e-09	0.008622	0.8489	-0.09012	0.01027	-0.1234	0.0002072	-0.1694	5.929e-09	-0.09968	0.004837	-0.1751	1.259e-09	-0.1008	0.005718	-0.149	7.285e-06	-0.08032	0.0226	-0.04434	0.2941	-0.1762	1.213e-09	-0.1387	8.718e-06
11	rs1982350	13350131		A	G	0.363	383808	-0.1585	0.02602	1.131e-09	-0.03972	0.2396	-0.04314	0.3061	NA	NA	-0.1481	1.842e-08	0.01061	0.9016	-0.1583	1.228e-09	-0.0734	0.05305	-0.1313	7.785e-06	-0.02448	0.5682	-0.04279	0.2663	-0.1586	1.416e-09	-0.1114	0.0003907
11	rs11022766	13348249		G	T	0.3544	384244	-0.1577	0.02614	1.622e-09	-0.04474	0.1779	-0.03915	0.369	0.0383	0.7857	-0.1469	2.807e-08	0.01358	0.8605	-0.157	1.956e-09	-0.07418	0.04766	-0.1295	1.265e-05	-0.02824	0.4992	-0.04053	0.3035	-0.1589	1.579e-09	-0.1087	0.0005759
11	rs9633835	13345593		A	G	0.3614	390180	-0.155	0.02586	2.062e-09	-0.04127	0.2073	-0.01115	0.8019	-0.05786	0.3138	-0.1457	2.646e-08	-0.02914	0.5752	-0.1536	3.285e-09	-0.0579	0.1258	-0.1228	2.957e-05	-0.005978	0.8882	-0.04744	0.1889	-0.1556	2.283e-09	-0.1149	7.629e-05
11	rs4757145	13331324		A	G	0.3803	396755	-0.1503	0.02536	3.071e-09	-0.04699	0.1303	0.01496	0.764	-0.03117	0.6434	-0.1396	5.503e-08	-0.02676	0.6427	-0.1499	3.59e-09	-0.05242	0.187	-0.1224	3.63e-05	0.01751	0.7021	-0.02855	0.4519	-0.1495	4.779e-09	-0.1077	0.0002192
11	rs7396943	13328979		C	G	0.3803	396807	-0.1491	0.02536	4.159e-09	-0.04524	0.1453	0.01904	0.7027	-0.02536	0.7065	-0.1384	7.195e-08	-0.02332	0.6857	-0.1486	4.857e-09	-0.04977	0.2105	-0.1208	4.619e-05	0.02124	0.6427	-0.0262	0.4902	-0.1482	6.497e-09	-0.1062	0.0002682
11	rs10741616	13333851		A	G	0.3813	397165	-0.1484	0.02534	4.766e-09	-0.0444	0.1531	0.02325	0.6416	-0.02473	0.717	-0.1377	8.144e-08	-0.01663	0.7749	-0.1479	5.604e-09	-0.04829	0.2245	-0.1187	5.941e-05	0.02337	0.6102	-0.02388	0.5297	-0.1474	7.565e-09	-0.1056	0.0002811
11	rs11824092	13346294		T	C	0.3601	385809	-0.1507	0.026	6.828e-09	-0.03616	0.2711	-0.01577	0.7214	0.05676	0.6184	-0.1404	9.543e-08	0.0429	0.5661	-0.15	8.186e-09	-0.05718	0.1307	-0.1209	4.607e-05	-0.004649	0.9127	-0.02229	0.5757	-0.1511	7.84e-09	-0.1004	0.001278
11	rs6486122	13361524		C	T	0.3086	398430	-0.1538	0.02659	7.324e-09	-0.07029	0.01924	-0.08819	0.003252	-0.08806	0.007651	-0.1517	1.69e-08	-0.07149	0.03488	-0.1554	5.256e-09	-0.09512	0.001231	-0.1313	1.976e-06	-0.08255	0.005626	-0.06902	0.0326	-0.1699	5.545e-10	-0.4319	0.02031
11	rs11022762	13335926		T	C	0.3817	398430	-0.1461	0.02529	7.707e-09	-0.04259	0.1689	0.02383	0.6297	-0.02545	0.7087	-0.1356	1.214e-07	-0.01732	0.7653	-0.1457	8.725e-09	-0.04327	0.2735	-0.1155	8.943e-05	0.02483	0.5847	-0.02228	0.5555	-0.1452	1.19e-08	-0.1024	0.0004169
11	11:13345926_CT_C	13345926		CT	C	0.3738	378907	-0.148	0.02607	1.377e-08	-0.04579	0.1487	0.02824	0.577	-0.01095	0.8713	-0.1376	1.878e-07	0.003076	0.9579	-0.1471	1.75e-08	-0.04173	0.3033	-0.1161	0.0001273	0.02422	0.603	-0.01926	0.6185	-0.1479	1.731e-08	-0.1037	0.0005591
11	rs1384017	13267384		C	T	0.2186	398430	-0.1688	0.02976	1.395e-08	0.01125	0.7956	-0.08081	0.02288	-0.1064	0.002636	-0.1625	6.89e-08	-0.08804	0.01506	-0.169	1.457e-08	-0.08975	0.01464	-0.1361	5.156e-05	-0.07011	0.04933	-0.03599	0.3858	-0.1687	1.859e-08	-0.1251	0.0001444
11	rs7947951	13356030		A	G	0.3085	398430	-0.1493	0.02659	1.972e-08	-0.06378	0.0341	-0.0828	0.005711	-0.0856	0.009585	-0.1472	4.492e-08	-0.06908	0.04161	-0.1507	1.497e-08	-0.08998	0.002242	-0.1264	4.776e-06	-0.07679	0.01004	-0.06302	0.05146	-0.166	1.353e-09	NA	NA
11	rs1384016	13267385		G	A	0.2181	398041	-0.1666	0.0298	2.277e-08	0.01707	0.6952	-0.07813	0.02817	-0.1022	0.00391	-0.1598	1.165e-07	-0.08461	0.01969	-0.1667	2.369e-08	-0.08677	0.01857	-0.1331	7.691e-05	-0.06735	0.05954	-0.03329	0.4237	-0.1663	3.089e-08	-0.1216	0.0002247
11	rs11022717	13267768		C	A	0.1562	392853	-0.1899	0.03413	2.616e-08	-0.04215	0.3241	-0.1082	0.004443	-0.1281	0.00075	-0.1862	7.305e-08	-0.1096	0.005178	-0.1896	3.162e-08	-0.1127	0.003951	-0.1556	2.152e-05	-0.09913	0.009509	-0.07521	0.07308	-0.1896	3.827e-08	-0.1388	0.000184
11	rs2896635	13359745		T	A	0.3114	397452	-0.1463	0.02656	3.601e-08	-0.05852	0.05224	-0.07851	0.008984	-0.07684	0.02058	-0.1437	8.825e-08	-0.06032	0.07629	-0.148	2.586e-08	-0.08572	0.003673	-0.1227	8.8e-06	-0.07264	0.0151	-0.05637	0.08232	-0.1626	2.763e-09	NA	NA
11	rs1037169	13361005		T	C	0.3107	394853	-0.1463	0.02666	4.132e-08	-0.0597	0.04756	-0.07895	0.008714	-0.07598	0.02219	-0.1438	9.782e-08	-0.05909	0.08288	-0.1478	3.062e-08	-0.08536	0.003877	-0.1223	1.006e-05	-0.07297	0.01481	-0.05745	0.07638	-0.1626	3.22e-09	-0.1215	0.4919
11	rs10832027	13357183		G	A	0.3112	397610	-0.1454	0.02656	4.362e-08	-0.05667	0.06048	-0.07725	0.01006	-0.07707	0.02013	-0.1431	9.994e-08	-0.06002	0.07761	-0.1471	3.145e-08	-0.08487	0.004016	-0.1218	1.036e-05	-0.07135	0.01695	-0.05531	0.08839	-0.1616	3.451e-09	NA	NA
11	rs763871523	13261705		A	ATTC	0.2182	391923	-0.1639	0.03002	4.791e-08	0.02899	0.5032	-0.07229	0.0424	-0.09917	0.005203	-0.1581	1.961e-07	-0.08301	0.02229	-0.1642	4.876e-08	-0.08106	0.02763	-0.1275	0.0001831	-0.06192	0.08343	-0.02473	0.5511	-0.1637	6.281e-08	-0.1194	0.0002878
11	rs1026071	13364712		G	A	0.2925	398430	-0.1462	0.02704	6.33e-08	-0.05718	0.06226	-0.09436	0.001056	-0.08744	0.004528	-0.1406	2.774e-07	-0.08261	0.01003	-0.1477	4.854e-08	-0.1014	0.0003576	-0.1239	8.81e-06	-0.09237	0.001233	-0.07266	0.01814	-0.1631	5.07e-09	-0.0765	0.1035
11	rs4757142	13325695		G	A	0.3884	388145	-0.1372	0.02556	8.003e-08	-0.01851	0.5683	0.01437	0.7612	-0.05358	0.2579	-0.128	7.693e-07	-0.02098	0.6837	-0.137	8.615e-08	-0.03179	0.4404	-0.1106	0.0001922	0.05177	0.2875	-0.003994	0.9155	-0.1381	7.945e-08	-0.09796	0.0007425
11	11:13257437_GA_G	13257437		GA	G	0.2156	388193	-0.1621	0.03029	8.667e-08	0.02824	0.5206	-0.06957	0.05346	-0.09891	0.005782	-0.1591	2.095e-07	-0.0818	0.02582	-0.1624	8.971e-08	-0.07764	0.03702	-0.1263	0.0002379	-0.06046	0.09473	-0.02307	0.5832	-0.161	1.321e-07	-0.1201	0.000307
11	rs7112233	13255971		T	C	0.2216	395989	-0.156	0.0297	1.511e-07	0.02934	0.4926	-0.06582	0.06187	-0.09275	0.008355	-0.1508	5.273e-07	-0.07661	0.03327	-0.1563	1.542e-07	-0.07341	0.0436	-0.1191	0.0004213	-0.05552	0.1167	-0.02313	0.5732	-0.1557	1.973e-07	-0.1135	0.0004971
11	rs35424804	13248730		T	C	0.4961	398430	0.1289	0.02459	1.588e-07	0.03746	0.1896	0.01834	0.5909	0.07644	0.01046	0.1183	2.1e-06	0.05817	0.06632	0.129	1.605e-07	0.02498	0.4971	0.1262	0.01926	0.01135	0.7364	0.03226	0.3146	0.1243	5.174e-07	0.09541	0.000246
11	rs1562438	13364200		T	C	0.2877	396954	-0.142	0.02719	1.748e-07	-0.0519	0.09186	-0.08925	0.002059	-0.07861	0.01103	-0.1374	5.903e-07	-0.07746	0.01619	-0.143	1.495e-07	-0.09642	0.0007269	-0.1197	1.93e-05	-0.08761	0.002287	-0.06802	0.02772	-0.1585	1.667e-08	-0.05672	0.2296
11	rs7107711	13255538		G	C	0.222	396231	-0.1549	0.02968	1.797e-07	0.03234	0.4491	-0.06332	0.07231	-0.08992	0.01048	-0.1498	6.133e-07	-0.07434	0.03873	-0.1552	1.841e-07	-0.07167	0.04872	-0.1178	0.0004845	-0.05374	0.1287	-0.0195	0.6346	-0.1546	2.353e-07	-0.1115	0.0006148
11	rs10766078	13363248		A	G	0.3325	396492	-0.1357	0.02613	2.049e-07	-0.05762	0.04554	-0.07482	0.008893	-0.06887	0.02668	-0.1332	4.716e-07	-0.06422	0.0465	-0.1389	1.2e-07	-0.08148	0.003861	-0.1106	4.774e-05	-0.07057	0.01321	-0.05884	0.05456	-0.1491	2.724e-08	-0.001605	0.9815
11	rs34623292	13369230		C	CA	0.2789	365433	-0.1488	0.02866	2.095e-07	-0.06722	0.03649	-0.1009	0.0009256	-0.1008	0.001906	-0.145	5.789e-07	-0.08806	0.009222	-0.1499	1.741e-07	-0.1045	0.0005059	-0.1275	1.516e-05	-0.09839	0.001147	-0.08682	0.007267	-0.1649	2.42e-08	-0.07491	0.1301
11	rs877822	13248539		G	A	0.2221	397535	-0.1535	0.02962	2.205e-07	0.0341	0.421	-0.06115	0.08136	-0.0861	0.01392	-0.1487	7.039e-07	-0.0719	0.0448	-0.1538	2.221e-07	-0.06828	0.05922	-0.1176	0.000483	-0.05115	0.1465	-0.01614	0.6921	-0.1529	2.988e-07	-0.1089	0.0007904
11	rs6486121	13355770		C	T	0.3604	397515	-0.1314	0.02561	2.879e-07	-0.05428	0.05414	-0.07729	0.005101	-0.06928	0.02136	-0.1308	4.458e-07	-0.05314	0.08533	-0.132	2.614e-07	-0.08035	0.003445	-0.1095	3.796e-05	-0.06973	0.0118	-0.0563	0.05645	-0.1434	4.562e-08	-0.0323	0.5572
11	rs7104311	13254504		C	A	0.2223	397355	-0.1519	0.02962	2.949e-07	0.03764	0.3755	-0.05853	0.09558	-0.08369	0.01688	-0.1471	9.371e-07	-0.06844	0.05635	-0.1521	3.025e-07	-0.06654	0.0663	-0.1156	0.0006066	-0.04915	0.1632	-0.01338	0.7432	-0.1513	3.972e-07	-0.1065	0.001037
11	11:13354509_CT_C	13354509		CT	C	0.3724	383489	-0.1273	0.02592	8.961e-07	-0.0447	0.1208	-0.0685	0.01473	-0.06057	0.0477	-0.1288	9.147e-07	-0.04983	0.1116	-0.1275	8.876e-07	-0.07243	0.009489	-0.1046	0.0001025	-0.06136	0.02946	-0.04448	0.1401	-0.1386	1.713e-07	-0.03083	0.554
11	rs12808129	13246222		G	T	0.457	393806	0.1214	0.02481	1.002e-06	0.0365	0.1905	0.02171	0.492	0.07252	0.01207	0.1125	7.962e-06	0.06025	0.04815	0.1213	1.047e-06	0.02737	0.4108	NA	NA	0.01549	0.6216	0.02701	0.3761	0.1174	2.691e-06	0.09076	0.0004403
11	rs3816360	13367750		T	C	0.33	397300	-0.1266	0.02616	1.312e-06	-0.05102	0.07388	-0.06681	0.01868	-0.06076	0.0485	-0.1231	3.342e-06	-0.04953	0.1232	-0.1298	7.747e-07	-0.07287	0.009317	-0.102	0.0001679	-0.06298	0.02596	-0.05181	0.08704	-0.1384	2.563e-07	0.01326	0.8239
11	rs11600442	13235070		A	G	0.4586	396625	0.1176	0.02471	1.962e-06	0.03356	0.2249	0.01749	0.5751	0.06845	0.01684	0.1093	1.329e-05	0.05734	0.05774	0.1178	1.918e-06	0.0217	0.5082	NA	NA	0.01176	0.7045	0.02213	0.4636	0.1118	7.266e-06	0.08776	0.0006272
11	rs10500775	13230924		T	C	0.4582	397985	0.1165	0.02467	2.328e-06	0.03391	0.2187	0.01916	0.5371	0.06956	0.0148	0.1085	1.484e-05	0.05764	0.05564	0.1167	2.32e-06	0.02295	0.4812	NA	NA	0.01307	0.6717	0.02484	0.4089	0.111	8.188e-06	0.08773	0.0006133
11	rs12419833	13235881		T	A	0.4587	396302	0.1164	0.02472	2.478e-06	0.03202	0.2471	0.01536	0.623	0.06734	0.01876	0.1081	1.655e-05	0.05669	0.06077	0.1167	2.423e-06	0.0197	0.5484	NA	NA	0.009919	0.7492	0.02019	0.5039	0.1107	8.911e-06	0.08671	0.0007324
11	rs3901919	13237023		A	C	0.4587	396138	0.1162	0.02473	2.612e-06	0.03193	0.2487	0.01539	0.6224	0.06685	0.01968	0.1077	1.767e-05	0.05623	0.06296	0.1164	2.582e-06	0.01995	0.5435	NA	NA	0.009851	0.751	0.02003	0.5076	0.1105	9.349e-06	0.08645	0.0007622
11	rs7947920	13230633		C	T	0.4585	398088	0.1154	0.02467	2.875e-06	0.03271	0.2353	0.0185	0.551	0.06822	0.01683	0.1074	1.813e-05	0.05626	0.06168	0.1156	2.835e-06	0.02151	0.5091	NA	NA	0.01189	0.6999	0.02393	0.4261	0.1098	1.012e-05	0.08652	0.0007273
11	rs1481890	13234392		T	C	0.4577	397674	0.1147	0.02469	3.394e-06	0.03228	0.242	0.01574	0.6124	0.06713	0.01877	0.1061	2.286e-05	0.05483	0.06886	0.1149	3.339e-06	0.01923	0.5556	NA	NA	0.01027	0.7395	0.02196	0.4657	0.109	1.197e-05	0.08534	0.0008657
11	rs12800336	13243936		A	G	0.4575	394465	0.1147	0.02479	3.676e-06	0.02979	0.2839	0.01413	0.653	0.06448	0.02508	0.1061	2.481e-05	0.05275	0.08247	0.1149	3.676e-06	0.01874	0.5709	NA	NA	0.007982	0.7982	0.01963	0.5182	0.111	8.809e-06	0.08467	0.001015
11	rs4757126	13231801		C	T	0.4577	398430	0.1141	0.02466	3.731e-06	0.03106	0.2596	0.01504	0.6277	0.06613	0.02042	0.1059	2.361e-05	0.05426	0.07139	0.1142	3.761e-06	0.01844	0.5711	NA	NA	0.009226	0.7647	0.02021	0.5014	0.1085	1.28e-05	0.08479	0.0009229
11	rs12802415	13240450		G	A	0.458	395294	0.1145	0.02476	3.786e-06	0.02978	0.2824	0.01385	0.6579	0.06536	0.02272	0.106	2.457e-05	0.05438	0.07242	0.1146	3.739e-06	0.01817	0.5805	NA	NA	0.007962	0.7978	0.01838	0.5435	0.1098	1.1e-05	0.08457	0.001003
11	rs12417994	13241106		T	C	0.4572	394970	0.1132	0.02477	4.898e-06	0.02791	0.3147	0.01195	0.7034	0.06378	0.02654	0.1047	3.133e-05	0.05235	0.08447	0.1133	4.878e-06	0.01615	0.6246	NA	NA	0.005916	0.8495	0.01669	0.5823	0.1091	1.25e-05	0.08289	0.001283
11	rs12419516	13241260		C	T	0.4573	394910	0.1129	0.02477	5.157e-06	0.02754	0.3213	0.01163	0.7111	0.06322	0.02791	0.1045	3.226e-05	0.05169	0.08852	0.1131	5.139e-06	0.01573	0.6337	NA	NA	0.005544	0.8589	0.01607	0.5963	0.1089	1.295e-05	0.08277	0.001305
11	rs766310907	13237519		CA	C	0.4484	361810	0.116	0.02594	7.802e-06	0.02694	0.3533	0.01158	0.722	0.06616	0.0269	0.1041	7.588e-05	0.05394	0.08682	0.1157	8.345e-06	0.01515	0.6568	-0.04316	0.6851	0.006276	0.8461	0.01513	0.6327	0.1105	2.393e-05	0.08239	0.002222
11	rs12788850	13238235		A	G	0.4618	395035	0.1095	0.02475	9.67e-06	0.02478	0.3693	0.005208	0.8671	0.061	0.03287	0.1008	5.996e-05	0.05149	0.08774	0.1095	9.832e-06	0.008602	0.7924	NA	NA	-1.856e-05	0.9995	0.01004	0.7388	0.1046	2.784e-05	0.07993	0.001835
11	rs1384018	13267199		C	G	0.2473	392365	-0.1256	0.02874	1.244e-05	0.05768	0.1405	-0.03889	0.2386	-0.06167	0.0627	-0.1206	3.375e-05	-0.05271	0.1226	-0.1271	9.998e-06	-0.04246	0.2089	-0.0892	0.004408	-0.03068	0.3536	0.002832	0.9403	-0.1239	1.87e-05	-0.08132	0.008796
11	rs7937060	13362815		C	T	0.3834	395862	-0.1106	0.02534	1.282e-05	-0.03984	0.1451	-0.06169	0.02132	-0.04831	0.09471	-0.1097	1.922e-05	-0.04311	0.1495	-0.113	8.72e-06	-0.06416	0.01625	-0.08562	0.001148	-0.05541	0.03909	-0.04398	0.1223	-0.1202	3.478e-06	0.01906	0.6741
11	rs10832020	13321343		C	T	0.1532	398430	-0.1479	0.03412	1.457e-05	0.02416	0.5685	-0.05194	0.1775	-0.05643	0.1715	-0.1397	5.297e-05	-0.05402	0.1942	-0.1471	1.757e-05	-0.07069	0.05674	-0.1207	0.0006289	-0.0462	0.2249	-0.01043	0.8022	-0.1492	1.537e-05	-0.09247	0.01181
11	rs1079764	13267292		G	A	0.2486	391613	-0.1238	0.02872	1.628e-05	0.05809	0.1383	-0.03612	0.2736	-0.06201	0.06124	-0.119	4.24e-05	-0.05255	0.1236	-0.1253	1.307e-05	-0.03997	0.2366	-0.08629	0.005746	-0.02898	0.3807	0.005193	0.8907	-0.1224	2.348e-05	-0.078	0.01192
11	rs10832005	13267001		A	G	0.2466	390845	-0.1242	0.02882	1.642e-05	0.05936	0.13	-0.03783	0.2529	-0.0618	0.06282	-0.1197	4.046e-05	-0.05237	0.126	-0.1261	1.234e-05	-0.04211	0.2137	-0.08697	0.005658	-0.03006	0.3645	0.004916	0.8967	-0.123	2.285e-05	-0.08016	0.009988
11	rs10766074	13318566		C	T	0.1525	396695	-0.1464	0.03426	1.926e-05	0.02723	0.5237	-0.04787	0.2159	-0.05653	0.1721	-0.138	6.954e-05	-0.05501	0.1876	-0.1457	2.285e-05	-0.06876	0.06516	-0.1194	0.0007587	-0.04363	0.2544	-0.007711	0.8539	-0.1475	2.079e-05	-0.09191	0.01271
11	rs11607529	13261390		C	T	0.4609	393254	-0.1051	0.0248	2.267e-05	-0.02726	0.3194	0.003385	0.916	-0.06181	0.03201	-0.09416	0.0001779	-0.04706	0.1236	-0.1052	2.243e-05	0.0006443	0.9849	-0.03214	0.454	0.009018	0.7772	-0.01528	0.6151	-0.1018	4.514e-05	-0.07541	0.003487
11	rs12795287	13260882		C	A	0.4607	393276	-0.1047	0.02479	2.407e-05	-0.02672	0.3291	0.003846	0.9046	-0.061	0.0343	-0.09396	0.0001836	-0.04649	0.1282	-0.1049	2.38e-05	0.001443	0.9661	-0.03273	0.4454	0.009551	0.7643	-0.01456	0.6319	-0.1014	4.85e-05	-0.07508	0.003629
11	rs1531755	13259778		G	A	0.4605	393463	-0.1046	0.02479	2.461e-05	-0.02638	0.3352	0.005116	0.8733	-0.06056	0.0356	-0.09396	0.0001828	-0.04651	0.1279	-0.1047	2.432e-05	0.002634	0.9381	-0.03092	0.4712	0.01077	0.7352	-0.01447	0.634	-0.1014	4.859e-05	-0.07492	0.003696
11	rs72867496	13319789		G	A	0.1046	397522	-0.1691	0.04019	2.586e-05	-0.004257	0.9278	-0.0641	0.1454	-0.07343	0.11	-0.1599	8.303e-05	-0.06169	0.1874	-0.1696	2.504e-05	-0.08824	0.04024	-0.1299	0.00186	-0.064	0.1433	-0.03556	0.4461	-0.1657	4.045e-05	-0.1221	0.003482
11	rs10500776	13260743		G	A	0.4609	393362	-0.1041	0.02479	2.677e-05	-0.02614	0.3396	0.004948	0.8775	-0.06033	0.03635	-0.09319	0.0002073	-0.04571	0.1347	-0.1043	2.648e-05	0.002384	0.9441	-0.03154	0.4622	0.01058	0.7398	-0.01415	0.6414	-0.1009	5.31e-05	-0.07443	0.003932
11	rs12805064	13258381		G	A	0.4607	393530	-0.1038	0.02479	2.799e-05	-0.02616	0.3392	0.005674	0.8597	-0.06033	0.03629	-0.09316	0.0002073	-0.04602	0.1321	-0.104	2.768e-05	0.002796	0.9343	-0.03088	0.472	0.01135	0.7217	-0.01437	0.6363	-0.1007	5.475e-05	-0.07444	0.00392
Where: A1, effect allele; MAF, minor allele frequency; Beta, effect size; P , P for trait analysis; P_C1, P for analyses conditional upon lead trait variant; P trait, P for analyses conditional upon other trait lead variants, specifically Anhedonia (rs34862781), Neuroticism (rs745752200), Ever smoking (rs5789783), Risk-taking (rs12419833), DBPadj (rs10832013), SBPadj (rs900144), BMI1 (rs11826177)…

## Sheet: ST6
STable 6: Analyses of systolic blood pressure in white British group
CHR	SNP	BP	A1	A2	MAF	NMISS	BETA	SE	P_sbp	BETA	P_sbp_C1	BETA	P_anhed1	BETA	P_bmi1	BETA	P_bmi2	BETA	P_dbp1	BETA	P_esmk	BETA	P_hba1c	BETA	P_neurot1	BETA	P_risks1	BETA	P_whr1	BETA	P_whr2	BETA	P_whr3
11	rs900144	13294268	C	T	0.4303	398261	-0.307	0.0429	8.279e-13	NA	NA	-0.448	0.01243	-0.2395	0.001103	-0.2881	3.273e-11	-0.1885	0.004294	-0.2222	0.006041	-0.3079	7.614e-13	-0.4101	0.0006373	-0.3229	2.22e-09	-0.1564	0.06682	-0.3041	1.941e-12	-0.2461	3.519e-07
11	rs61882109	13288885	A	C	0.4301	398117	-0.3066	0.04291	9.065e-13	NA	NA	-0.4303	0.01541	-0.2366	0.001255	-0.2873	3.713e-11	-0.1864	0.004735	-0.2181	0.006991	-0.3075	8.319e-13	-0.4003	0.0008822	-0.32	3.108e-09	-0.1511	0.07645	-0.3037	2.116e-12	-0.245	3.953e-07
11	rs34560638	13288851	T	A	0.4301	398119	-0.3063	0.04291	9.391e-13	NA	NA	-0.427	0.01619	-0.2368	0.001244	-0.2871	3.838e-11	-0.1861	0.004818	-0.2177	0.007105	-0.3073	8.615e-13	-0.3995	0.0009029	-0.3196	3.235e-09	-0.1513	0.07603	-0.3035	2.191e-12	-0.2448	4.06e-07
11	rs4146385	13291931	T	A	0.4307	398261	-0.3009	0.04289	2.296e-12	NA	NA	-0.3262	0.06385	-0.2262	0.002018	-0.282	8.314e-11	-0.1746	0.00813	-0.2084	0.009852	-0.3018	2.123e-12	-0.373	0.002047	-0.3135	6.462e-09	-0.1327	0.1191	-0.2981	5.168e-12	-0.2389	7.568e-07
11	rs2219998	13292864	G	A	0.4308	398241	-0.3005	0.04289	2.446e-12	NA	NA	-0.3233	0.06573	-0.2253	0.002092	-0.2818	8.602e-11	-0.1737	0.008433	-0.2074	0.01017	-0.3014	2.263e-12	-0.3704	0.00222	-0.313	6.849e-09	-0.1314	0.1227	-0.2977	5.505e-12	-0.2383	8.018e-07
11	rs72867447	13301875	C	G	0.4256	398428	-0.3003	0.04295	2.706e-12	0.1342	0.6552	-0.4381	0.04511	-0.2296	0.002182	-0.2815	9.524e-11	-0.175	0.006654	-0.2124	0.01006	-0.301	2.607e-12	-0.3232	0.00393	-0.3099	7.626e-09	-0.1507	0.06741	-0.2971	6.491e-12	-0.2378	9.632e-07
11	rs34369393	13289344	G	A	0.4306	398094	-0.2997	0.0429	2.827e-12	NA	NA	-0.3002	0.08864	-0.2234	0.002296	-0.2806	1.035e-10	-0.1718	0.009072	-0.1997	0.0132	-0.3006	2.63e-12	-0.3555	0.003283	-0.3114	8.041e-09	-0.1264	0.138	-0.2968	6.525e-12	-0.2366	9.621e-07
11	rs34796300	13315205	T	C	0.4255	396189	-0.3002	0.04307	3.206e-12	-0.009914	0.9712	-0.4785	0.0289	-0.2312	0.002436	-0.2815	1.083e-10	-0.178	0.005831	-0.2157	0.01047	-0.3012	2.897e-12	-0.3362	0.002436	-0.3109	6.973e-09	-0.1605	0.05112	-0.2967	8.003e-12	-0.2338	1.663e-06
11	rs10832013	13295353	G	T	0.3036	398185	-0.3215	0.0462	3.47e-12	-0.1675	0.01852	-0.204	0.002212	-0.2509	5.012e-05	-0.3038	8.178e-11	NA	NA	-0.2254	0.0006756	-0.3227	3.201e-12	-0.2286	0.0003199	-0.3035	4.768e-09	-0.1821	0.08329	-0.3195	6.595e-12	-0.2546	1.265e-06
11	rs5789783	13347748	T	TA	0.402	342075	-0.3244	0.04689	4.536e-12	-0.1413	0.08468	-0.2039	0.01123	-0.1938	0.1971	-0.3041	1.471e-10	-0.1834	0.003369	NA	NA	-0.3254	4.131e-12	-0.228	0.001381	-0.3009	1.55e-08	-0.1655	0.02159	-0.326	4.758e-12	-0.2647	2.038e-06
11	rs7942486	13288698	G	T	0.43	397999	-0.2961	0.04292	5.184e-12	NA	NA	-0.239	0.1653	-0.2089	0.004395	-0.2773	1.728e-10	-0.1624	0.01357	-0.193	0.01643	-0.297	4.863e-12	-0.3202	0.007729	-0.3047	1.674e-08	-0.1125	0.1846	-0.2928	1.256e-11	-0.2325	1.504e-06
11	rs34862781	13305263	G	A	0.4164	397165	-0.2943	0.04314	9.051e-12	0.1416	0.4314	NA	NA	-0.1873	0.009843	-0.2761	2.641e-10	-0.1575	0.01129	-0.154	0.05332	-0.2954	8.087e-12	-0.2425	0.01895	-0.2996	4.003e-08	-0.1165	0.1809	-0.2908	2.196e-11	-0.2261	3.482e-06
11	rs12295734	13292281	G	C	0.293	397422	-0.3187	0.04673	9.144e-12	-0.1542	0.02697	-0.1869	0.007292	-0.2377	0.0001059	-0.3006	2.102e-10	0.06291	0.7696	-0.1999	0.002319	-0.32	8.329e-12	-0.2189	0.0005215	-0.2999	1.473e-08	-0.1247	0.2886	-0.3174	1.542e-11	-0.2524	1.97e-06
11	rs148728593	13291823	A	ATATATT	0.2937	397520	-0.3154	0.04668	1.414e-11	-0.1445	0.03809	-0.1716	0.01375	-0.2204	0.000322	-0.2979	2.899e-10	0.1851	0.3994	-0.1877	0.004176	-0.3167	1.307e-11	-0.2087	0.0009338	-0.2946	2.51e-08	-0.1054	0.3716	-0.3136	2.557e-11	-0.245	3.948e-06
11	rs4757144	13331226	G	A	0.4069	396409	-0.2917	0.04334	1.689e-11	-0.08121	0.3781	-0.1511	0.09026	-0.2298	0.036	-0.2779	2.443e-10	-0.1598	0.005019	-0.2035	0.1006	-0.2922	1.658e-11	-0.1986	0.008214	-0.2727	8.039e-08	-0.1229	0.06803	-0.2892	3.481e-11	-0.225	5.082e-06
11	rs55769038	13331808	G	A	0.4068	396363	-0.2913	0.04335	1.828e-11	-0.07567	0.4107	-0.1486	0.09541	-0.2208	0.04423	-0.2765	2.999e-10	-0.1587	0.005304	-0.208	0.09294	-0.2917	1.781e-11	-0.1949	0.009426	-0.2723	8.366e-08	-0.12	0.07458	-0.2888	3.724e-11	-0.2245	5.366e-06
11	rs1384029	13293019	T	C	0.2946	398383	-0.3127	0.04659	1.933e-11	-0.1459	0.0363	-0.1797	0.009789	-0.2257	0.0002228	-0.2955	3.737e-10	0.1047	0.6452	-0.1918	0.003411	-0.3142	1.728e-11	-0.2093	0.0009053	-0.2944	2.483e-08	-0.1291	0.2738	-0.3109	3.437e-11	-0.2426	4.631e-06
11	rs570129974	13299258	A	AG	0.3402	376364	-0.3088	0.04611	2.125e-11	-0.17	0.05522	-0.2086	0.02048	-0.2286	0.0007707	-0.2857	9.437e-10	-0.1504	0.1433	-0.2081	0.004774	-0.3102	1.78e-11	-0.2555	0.0006122	-0.3045	3.032e-08	NA	NA	-0.3069	3.842e-11	-0.2484	5.753e-06
11	rs11022735	13292727	A	C	0.2943	398408	-0.312	0.0466	2.15e-11	-0.144	0.0388	-0.1757	0.01167	-0.2237	0.0002558	-0.2947	4.202e-10	0.1225	0.5855	-0.1898	0.003766	-0.3135	1.925e-11	-0.2084	0.000949	-0.2931	2.875e-08	-0.1185	0.3174	-0.3102	3.868e-11	-0.2423	4.819e-06
11	11:13295751_AT_A	13295751	AT	A	0.2955	394666	-0.3128	0.04677	2.256e-11	-0.1378	0.04793	-0.1656	0.01754	-0.218	0.0003743	-0.2952	4.532e-10	0.1389	0.5238	-0.1863	0.004526	-0.314	2.103e-11	-0.2022	0.001352	-0.2893	4.547e-08	-0.1065	0.3658	-0.3104	4.403e-11	-0.2432	4.711e-06
11	rs900147	13293840	G	A	0.2943	398413	-0.3117	0.0466	2.271e-11	-0.1432	0.03981	-0.175	0.01201	-0.223	0.0002682	-0.2943	4.418e-10	0.1255	0.5763	-0.1893	0.003858	-0.3132	2.027e-11	-0.2075	0.0009958	-0.2926	3.019e-08	-0.1178	0.3203	-0.3098	4.084e-11	-0.2417	5.099e-06
11	rs4146386	13291979	A	G	0.2943	398399	-0.3117	0.04661	2.282e-11	-0.1426	0.04075	-0.1742	0.01238	-0.2226	0.0002757	-0.294	4.61e-10	0.1429	0.5241	-0.1881	0.004078	-0.3132	2.044e-11	-0.2072	0.001013	-0.2921	3.194e-08	-0.1145	0.3339	-0.3098	4.102e-11	-0.2416	5.163e-06
11	rs900145	13293905	C	T	0.2943	398428	-0.3116	0.0466	2.294e-11	-0.1425	0.0408	-0.1747	0.01213	-0.223	0.0002679	-0.2943	4.469e-10	0.1331	0.5532	-0.1887	0.003957	-0.3131	2.05e-11	-0.2076	0.0009921	-0.2925	3.04e-08	-0.1173	0.322	-0.3097	4.124e-11	-0.2416	5.124e-06
11	rs1384030	13292909	T	C	0.2944	398397	-0.3116	0.0466	2.297e-11	-0.1435	0.03945	-0.1751	0.01193	-0.2232	0.000264	-0.2944	4.357e-10	0.1241	0.5794	-0.1892	0.003856	-0.3131	2.057e-11	-0.2072	0.001014	-0.2923	3.13e-08	-0.1175	0.3211	-0.3097	4.13e-11	-0.2416	5.141e-06
11	rs7109016	13293979	A	T	0.2943	398413	-0.3115	0.0466	2.329e-11	-0.1429	0.04034	-0.1746	0.0122	-0.2227	0.0002734	-0.2942	4.524e-10	0.1295	0.5643	-0.1889	0.003923	-0.313	2.079e-11	-0.2072	0.001014	-0.2924	3.092e-08	-0.1166	0.3249	-0.3096	4.188e-11	-0.2415	5.202e-06
11	rs10832014	13295415	T	A	0.2943	398313	-0.3112	0.04661	2.439e-11	-0.1429	0.0403	-0.1749	0.01207	-0.2223	0.0002811	-0.2939	4.724e-10	0.1255	0.5763	-0.1886	0.003988	-0.3127	2.197e-11	-0.2072	0.001016	-0.2927	3.009e-08	-0.1153	0.3305	-0.3094	4.378e-11	-0.2409	5.478e-06
11	rs1384024	13296644	C	A	0.2943	398246	-0.311	0.04661	2.526e-11	-0.1437	0.03922	-0.1756	0.01175	-0.2225	0.000278	-0.2935	5.01e-10	0.1213	0.5887	-0.1891	0.003902	-0.3125	2.244e-11	-0.2076	0.0009906	-0.2928	2.972e-08	-0.1174	0.3218	-0.3091	4.536e-11	-0.2408	5.537e-06
11	rs1384028	13295767	C	T	0.2943	398312	-0.311	0.04661	2.533e-11	-0.1423	0.04112	-0.1744	0.01236	-0.2219	0.0002891	-0.2936	4.896e-10	0.1315	0.5582	-0.1881	0.004088	-0.3124	2.281e-11	-0.2067	0.001043	-0.2923	3.119e-08	-0.1137	0.3375	-0.3091	4.546e-11	-0.2406	5.643e-06
11	rs1384026	13296401	T	A	0.2943	398312	-0.311	0.04661	2.533e-11	-0.1423	0.04112	-0.1744	0.01236	-0.2219	0.0002891	-0.2936	4.896e-10	0.1315	0.5582	-0.1881	0.004088	-0.3124	2.281e-11	-0.2067	0.001043	-0.2923	3.119e-08	-0.1137	0.3375	-0.3091	4.546e-11	-0.2406	5.643e-06
11	rs1384025	13296446	G	T	0.2943	398303	-0.3108	0.04661	2.582e-11	-0.1423	0.04113	-0.1743	0.0124	-0.2217	0.0002932	-0.2935	4.987e-10	0.1307	0.5606	-0.1879	0.004132	-0.3123	2.331e-11	-0.2067	0.001045	-0.2923	3.142e-08	-0.1134	0.3386	-0.309	4.633e-11	-0.2405	5.686e-06
11	rs2279285	13298687	G	T	0.2943	398315	-0.3108	0.04661	2.606e-11	-0.1419	0.04164	-0.1736	0.01278	-0.2211	0.000303	-0.2935	4.99e-10	0.1325	0.5539	-0.1876	0.004208	-0.3122	2.35e-11	-0.2068	0.00104	-0.292	3.232e-08	-0.1198	0.3124	-0.3089	4.676e-11	-0.2404	5.744e-06
11	rs900146	13293887	C	T	0.2944	398400	-0.3107	0.0466	2.615e-11	-0.1413	0.04262	-0.173	0.01302	-0.2213	0.0002987	-0.2934	5.042e-10	0.1438	0.5214	-0.1873	0.004231	-0.3122	2.34e-11	-0.2059	0.001092	-0.2913	3.453e-08	-0.1119	0.3447	-0.3088	4.731e-11	-0.2405	5.659e-06
11	rs2279287	13298485	T	C	0.2943	398319	-0.3105	0.04661	2.697e-11	-0.1415	0.04226	-0.1732	0.01296	-0.2208	0.0003099	-0.2932	5.15e-10	0.1383	0.5366	-0.1871	0.004291	-0.312	2.433e-11	-0.2064	0.001062	-0.2917	3.326e-08	-0.1181	0.319	-0.3087	4.838e-11	-0.2401	5.891e-06
11	rs2279286	13298519	G	A	0.2943	398319	-0.3105	0.04661	2.697e-11	-0.1415	0.04226	-0.1732	0.01296	-0.2208	0.0003099	-0.2932	5.15e-10	0.1383	0.5366	-0.1871	0.004291	-0.312	2.433e-11	-0.2064	0.001062	-0.2917	3.326e-08	-0.1181	0.319	-0.3087	4.838e-11	-0.2401	5.891e-06
11	rs4757138	13297925	A	G	0.2943	398218	-0.3105	0.04661	2.705e-11	-0.1418	0.04184	-0.1735	0.01281	-0.2213	0.0003003	-0.293	5.332e-10	0.1398	0.5322	-0.1875	0.004215	-0.3121	2.403e-11	-0.2066	0.001053	-0.2918	3.297e-08	-0.1194	0.3136	-0.3086	4.902e-11	-0.2401	5.917e-06
11	rs61882122	13299895	A	G	0.2984	395877	-0.3101	0.04657	2.736e-11	-0.1449	0.03467	-0.1757	0.01056	-0.2227	0.0002445	-0.2916	6.173e-10	0.0808	0.6746	-0.1873	0.003908	-0.3107	2.79e-11	-0.2077	0.0008613	-0.2911	2.931e-08	-0.1448	0.2019	-0.3082	4.928e-11	-0.2443	3.69e-06
11	rs1384027	13295920	A	T	0.2943	398272	-0.3104	0.04661	2.755e-11	-0.1413	0.04262	-0.1735	0.0128	-0.2212	0.0003023	-0.293	5.324e-10	0.1305	0.5611	-0.1872	0.004285	-0.3118	2.487e-11	-0.2062	0.001074	-0.2917	3.326e-08	-0.1116	0.3464	-0.3085	4.944e-11	-0.2403	5.801e-06
11	rs7928655	13300252	C	G	0.2943	398347	-0.3089	0.0466	3.38e-11	-0.1386	0.0466	-0.171	0.0142	-0.2181	0.0003668	-0.2917	6.346e-10	0.1567	0.4842	-0.1844	0.004906	-0.3104	3.044e-11	-0.2041	0.001208	-0.2899	4.02e-08	-0.1147	0.3335	-0.3071	6.051e-11	-0.238	7.114e-06
11	rs10832011	13287938	G	A	0.2935	398137	-0.3075	0.04665	4.362e-11	-0.1319	0.05815	-0.1638	0.01855	-0.2128	0.0005159	-0.2901	8.138e-10	0.2468	0.254	-0.1797	0.006058	-0.3084	4.263e-11	-0.1982	0.001672	-0.2871	5.507e-08	-0.08176	0.4865	-0.3051	8.392e-11	-0.2359	8.756e-06
11	rs11826177	13349477	T	C	0.3626	377254	-0.2984	0.04538	4.834e-11	-0.1031	0.1721	-0.1505	0.04289	NA	NA	-0.285	5.413e-10	-0.145	0.01402	-0.1445	0.3407	-0.2995	4.287e-11	-0.1789	0.007276	-0.2654	2.346e-07	-0.1376	0.04104	-0.299	5.833e-11	-0.2241	4.689e-05
11	rs11823635	13349479	C	G	0.3626	377238	-0.2983	0.04538	4.91e-11	-0.1033	0.1715	-0.1506	0.04268	NA	NA	-0.285	5.374e-10	-0.1449	0.0141	-0.1445	0.3404	-0.2994	4.355e-11	-0.1787	0.007363	-0.2653	2.374e-07	-0.1375	0.0413	-0.2989	5.925e-11	-0.2239	4.791e-05
11	rs4757139	13300456	C	T	0.2938	398321	-0.3063	0.04663	5.068e-11	-0.1333	0.05557	-0.1633	0.0195	-0.2146	0.0004655	-0.2889	9.328e-10	0.2009	0.3575	-0.1819	0.005481	-0.3077	4.591e-11	-0.2003	0.001478	-0.2867	5.71e-08	-0.1096	0.3527	-0.3043	9.234e-11	-0.2348	9.613e-06
11	rs2403661	13285281	T	G	0.2931	396480	-0.3072	0.04676	5.077e-11	-0.1371	0.04911	-0.1686	0.0155	-0.2162	0.0004312	-0.2894	9.723e-10	0.2411	0.262	-0.1804	0.005958	-0.3082	4.899e-11	-0.1932	0.002336	-0.283	9.55e-08	-0.1	0.3946	-0.3045	9.994e-11	-0.2345	1.042e-05
11	rs4757140	13300540	G	T	0.2938	398315	-0.3063	0.04663	5.099e-11	-0.1328	0.05634	-0.1629	0.01981	-0.2144	0.0004714	-0.2889	9.423e-10	0.2024	0.3538	-0.1816	0.005575	-0.3077	4.615e-11	-0.1999	0.001514	-0.2865	5.818e-08	-0.1087	0.357	-0.3042	9.291e-11	-0.2348	9.639e-06
11	rs12361893	13301114	C	G	0.2937	398320	-0.3061	0.04663	5.201e-11	-0.1328	0.05643	-0.1623	0.02027	-0.2141	0.0004784	-0.2887	9.587e-10	0.1975	0.365	-0.1815	0.005593	-0.3076	4.706e-11	-0.2	0.001498	-0.2865	5.854e-08	-0.1075	0.3622	-0.304	9.604e-11	-0.2344	9.925e-06
11	rs1351525	13301548	A	T	0.2895	398392	-0.3067	0.04684	5.858e-11	-0.1323	0.05531	-0.1593	0.0261	-0.2161	0.0005148	-0.2893	1.05e-09	0.1176	0.5207	-0.1827	0.006076	-0.308	5.35e-11	-0.196	0.001764	-0.286	6.251e-08	-0.1114	0.3229	-0.3047	1.059e-10	-0.234	1.234e-05
11	rs1481892	13301921	G	C	0.2895	398393	-0.3067	0.04684	5.86e-11	-0.1323	0.05531	-0.1593	0.0261	-0.2161	0.0005148	-0.2893	1.05e-09	0.1176	0.5207	-0.1827	0.006076	-0.308	5.351e-11	-0.196	0.001764	-0.286	6.254e-08	-0.1114	0.3229	-0.3046	1.059e-10	-0.234	1.234e-05
11	rs4414197	13306311	T	G	0.2897	396757	-0.3072	0.04692	5.9e-11	-0.1309	0.05865	-0.1618	0.0241	-0.2136	0.0006432	-0.2909	9.147e-10	0.05969	0.7398	-0.1778	0.008047	-0.3086	5.286e-11	-0.1943	0.00198	-0.287	5.792e-08	-0.1261	0.2574	-0.3044	1.19e-10	-0.2288	2.043e-05
11	rs4603287	13301335	T	G	0.2895	398389	-0.3063	0.04684	6.154e-11	-0.132	0.05587	-0.1591	0.02626	-0.2156	0.0005296	-0.289	1.099e-09	0.1178	0.52	-0.1821	0.006225	-0.3076	5.623e-11	-0.1957	0.001792	-0.2856	6.55e-08	-0.1112	0.3237	-0.3043	1.112e-10	-0.2335	1.281e-05
11	rs2035380	13284345	T	C	0.2931	396508	-0.3058	0.04676	6.211e-11	-0.1359	0.05113	-0.1675	0.01622	-0.2136	0.0005059	-0.288	1.169e-09	0.2345	0.2736	-0.1763	0.007201	-0.3067	6.034e-11	-0.1902	0.002729	-0.2813	1.144e-07	-0.1013	0.3879	-0.303	1.233e-10	-0.2339	1.094e-05
11	rs12290622	13314307	G	A	0.2891	396586	-0.307	0.04695	6.225e-11	-0.1313	0.05768	-0.1619	0.02391	-0.2115	0.0007377	-0.2906	9.787e-10	0.07737	0.6642	-0.179	0.007623	-0.3079	6.031e-11	-0.1945	0.001953	-0.2867	6.046e-08	-0.1276	0.2506	-0.3037	1.348e-10	-0.2297	1.933e-05
11	rs1481891	13310718	T	C	0.2892	396589	-0.307	0.04695	6.246e-11	-0.1317	0.05689	-0.1625	0.02347	-0.2116	0.0007319	-0.2905	9.814e-10	0.07428	0.677	-0.179	0.007615	-0.3079	6.046e-11	-0.1945	0.001948	-0.2865	6.149e-08	-0.1273	0.2518	-0.3036	1.362e-10	-0.2299	1.904e-05
11	rs11022756	13315439	A	C	0.2891	396561	-0.3069	0.04696	6.305e-11	-0.1312	0.05785	-0.1623	0.02357	-0.2124	0.0006996	-0.2906	9.787e-10	0.07653	0.6677	-0.1804	0.007167	-0.3078	6.163e-11	-0.1938	0.002031	-0.287	5.872e-08	-0.1256	0.2583	-0.3034	1.413e-10	-0.2298	1.914e-05
11	rs34148132	13314475	T	C	0.2895	396581	-0.3067	0.04694	6.432e-11	-0.1319	0.05684	-0.1625	0.02356	-0.2116	0.0007269	-0.2902	1.01e-09	0.0772	0.6664	-0.1771	0.008325	-0.308	5.827e-11	-0.195	0.001912	-0.2868	5.974e-08	-0.1271	0.2532	-0.3037	1.327e-10	-0.2284	2.129e-05
11	rs36170258	13311263	C	T	0.2891	396580	-0.3068	0.04696	6.438e-11	-0.1314	0.05745	-0.1622	0.02372	-0.2114	0.0007381	-0.2903	1.011e-09	0.07456	0.6758	-0.1788	0.00768	-0.3077	6.224e-11	-0.1943	0.001974	-0.2862	6.37e-08	-0.127	0.2529	-0.3034	1.404e-10	-0.2298	1.925e-05
11	rs4353253	13310263	G	C	0.2892	396620	-0.306	0.04695	7.197e-11	-0.1304	0.05949	-0.1615	0.02431	-0.2104	0.0007854	-0.2895	1.121e-09	0.07586	0.6705	-0.1776	0.008122	-0.3069	6.956e-11	-0.1934	0.002072	-0.2858	6.631e-08	-0.1248	0.2614	-0.3026	1.567e-10	-0.2287	2.105e-05
11	rs10832018	13312424	G	A	0.2892	396609	-0.3059	0.04695	7.23e-11	-0.1304	0.05946	-0.1615	0.02431	-0.2102	0.000792	-0.2895	1.126e-09	0.07621	0.6691	-0.1778	0.008058	-0.3069	6.981e-11	-0.1935	0.002066	-0.2858	6.657e-08	-0.1249	0.2611	-0.3026	1.574e-10	-0.2287	2.11e-05
11	rs10628863	13285153	G	GAGGGAGGA	0.2945	393494	-0.305	0.04686	7.555e-11	-0.1225	0.08204	-0.1556	0.02719	-0.209	0.0007295	-0.2875	1.353e-09	0.1968	0.3314	-0.1783	0.006985	-0.306	7.303e-11	-0.1931	0.002662	-0.2832	1.066e-07	-0.09539	0.41	-0.3026	1.438e-10	-0.2294	1.817e-05
11	rs7926712	13303085	A	G	0.2894	397805	-0.3043	0.04687	8.51e-11	-0.1273	0.06524	-0.1526	0.03305	-0.2107	0.0007162	-0.2869	1.488e-09	0.1509	0.4073	-0.1753	0.008508	-0.3054	7.974e-11	-0.1923	0.002158	-0.2828	8.884e-08	-0.09881	0.3799	-0.3021	1.572e-10	-0.2319	1.496e-05
11	rs3993105	13303071	C	T	0.2895	397769	-0.3041	0.04687	8.752e-11	-0.127	0.0659	-0.1522	0.03352	-0.2105	0.0007224	-0.2867	1.521e-09	0.148	0.4161	-0.1751	0.008585	-0.3052	8.199e-11	-0.192	0.002195	-0.2824	9.229e-08	-0.09932	0.3774	-0.3019	1.616e-10	-0.2318	1.511e-05
11	rs2403662	13302822	A	G	0.2895	397909	-0.3031	0.04686	9.965e-11	-0.1268	0.06632	-0.1539	0.03162	-0.2104	0.0007247	-0.2857	1.715e-09	0.1415	0.4373	-0.1752	0.008544	-0.3042	9.339e-11	-0.1918	0.002217	-0.282	9.551e-08	-0.1016	0.3665	-0.3009	1.822e-10	-0.2303	1.709e-05
11	rs11022733	13281557	C	A	0.2818	394908	-0.3068	0.04744	1.005e-10	-0.149	0.02577	-0.1776	0.005364	-0.2133	0.0004377	-0.2912	1.312e-09	-0.0457	0.7214	-0.1848	0.004295	-0.3069	1.087e-10	-0.1918	0.006531	-0.2833	2.079e-07	-0.1366	0.1178	-0.3033	2.169e-10	-0.2334	1.366e-05
11	rs28711392	13349559	C	T	0.3629	384016	-0.2905	0.04496	1.036e-10	-0.1148	0.1212	-0.1537	0.03473	NA	NA	-0.2762	1.266e-09	-0.1489	0.01072	-0.1378	0.3514	-0.2911	9.886e-11	-0.1845	0.004862	-0.2607	2.79e-07	-0.1316	0.0477	-0.2886	1.839e-10	-0.2092	0.000115
11	rs11022734	13281580	A	G	0.2818	394929	-0.3064	0.04744	1.053e-10	-0.1489	0.02585	-0.1776	0.005364	-0.2127	0.000455	-0.2907	1.387e-09	-0.04826	0.7066	-0.1838	0.00451	-0.3065	1.15e-10	-0.1911	0.006742	-0.2832	2.102e-07	-0.1369	0.1171	-0.303	2.244e-10	-0.2334	1.36e-05
11	rs10766077	13349781	A	G	0.3628	383987	-0.2901	0.04497	1.113e-10	-0.1142	0.1232	-0.1526	0.03605	NA	NA	-0.2756	1.371e-09	-0.1488	0.01075	-0.1393	0.3462	-0.2906	1.062e-10	-0.1837	0.00505	-0.2603	2.919e-07	-0.1327	0.04593	-0.2882	1.964e-10	-0.2088	0.0001187
11	rs6486116	13319838	A	C	0.2859	396376	-0.3034	0.04712	1.205e-10	-0.1389	0.03344	-0.1728	0.006683	-0.2044	0.003419	-0.2889	1.358e-09	-0.02659	0.8218	-0.182	0.01447	-0.3036	1.245e-10	-0.1905	0.001471	-0.2773	6.562e-08	-0.1216	0.1414	-0.2996	2.739e-10	-0.227	2.134e-05
11	rs10766073	13317964	A	G	0.2718	394379	-0.3081	0.04796	1.338e-10	-0.1373	0.03459	-0.1555	0.0196	-0.1994	0.003392	-0.2913	1.957e-09	-0.02506	0.8152	-0.17	0.01261	-0.3091	1.297e-10	-0.1947	0.001195	-0.2835	8.082e-08	-0.1125	0.2057	-0.3034	3.43e-10	-0.2244	7.201e-05
11	rs1982350	13350131	A	G	0.363	383806	-0.2889	0.04497	1.34e-10	-0.1099	0.1381	-0.1481	0.04204	NA	NA	-0.2746	1.578e-09	-0.1468	0.01192	-0.1373	0.355	-0.2894	1.279e-10	-0.1809	0.005808	-0.2583	3.602e-07	-0.1295	0.05147	-0.2868	2.416e-10	-0.2084	0.0001232
11	rs7951393	13318431	C	T	0.286	395867	-0.302	0.04715	1.502e-10	-0.1352	0.03892	-0.1691	0.008052	-0.1992	0.004315	-0.2877	1.624e-09	-0.009882	0.9341	-0.1778	0.0168	-0.3022	1.558e-10	-0.1898	0.001561	-0.2753	8.384e-08	-0.1157	0.1635	-0.2976	3.7e-10	-0.2246	2.638e-05
11	rs745752200	13279018	ATG	A	0.4171	397171	-0.2745	0.04315	2.002e-10	0.1098	0.3626	-0.05741	0.5786	-0.1573	0.01571	-0.259	3.021e-09	-0.1284	0.03013	-0.1251	0.07677	-0.2754	1.888e-10	NA	NA	-0.2799	1.063e-06	-0.06754	0.3491	-0.2711	4.469e-10	-0.2059	1.722e-05
11	rs4757136	13281327	T	A	0.4167	395337	-0.275	0.04325	2.034e-10	0.09339	0.4574	-0.07309	0.4946	-0.1575	0.01674	-0.2584	3.597e-09	-0.1255	0.03532	-0.1276	0.07321	-0.2753	2.111e-10	NA	NA	-0.271	2.299e-06	-0.06467	0.3768	-0.2707	5.157e-10	-0.2052	1.977e-05
11	rs11022766	13348249	G	T	0.3544	384242	-0.2869	0.04517	2.144e-10	-0.1085	0.1331	-0.1417	0.05989	0.1104	0.6501	-0.2727	2.438e-09	-0.1481	0.00987	-0.05455	0.6829	-0.287	2.19e-10	-0.1772	0.006193	-0.2558	6.044e-07	-0.1251	0.06617	-0.2864	3.034e-10	-0.2062	0.0001575
11	rs7937432	13320525	G	A	0.2858	393897	-0.2997	0.04725	2.263e-10	-0.1336	0.04036	-0.1659	0.009159	-0.1993	0.004193	-0.285	2.507e-09	-0.001354	0.9907	-0.176	0.01805	-0.3004	2.181e-10	-0.1849	0.002041	-0.2744	9.42e-08	-0.107	0.1929	-0.2965	4.713e-10	-0.2222	3.156e-05
11	rs11022757	13322580	A	G	0.2864	397491	-0.298	0.04701	2.322e-10	-0.1272	0.05065	-0.1594	0.01223	-0.1974	0.004604	-0.2834	2.551e-09	0.01578	0.8919	-0.1688	0.02316	-0.298	2.445e-10	-0.1812	0.002413	-0.2704	1.285e-07	-0.09785	0.2352	-0.2949	4.739e-10	-0.2194	3.82e-05
11	rs7938307	13320526	C	A	0.2857	393898	-0.2994	0.04726	2.37e-10	-0.1335	0.04057	-0.1658	0.009207	-0.199	0.004257	-0.2847	2.616e-09	-0.0006608	0.9954	-0.1763	0.01791	-0.3001	2.285e-10	-0.1853	0.001989	-0.2743	9.54e-08	-0.1061	0.1967	-0.2961	4.934e-10	-0.2222	3.15e-05
11	rs6486119	13323789	T	C	0.286	397553	-0.2977	0.04702	2.45e-10	-0.1274	0.0497	-0.1601	0.01172	-0.1999	0.004069	-0.2832	2.648e-09	0.006473	0.955	-0.1739	0.01924	-0.2979	2.537e-10	-0.1791	0.002676	-0.2688	1.51e-07	-0.09766	0.234	-0.2944	5.112e-10	-0.2214	3.188e-05
11	rs7114573	13323498	A	C	0.2866	398055	-0.2971	0.04696	2.51e-10	-0.1263	0.05166	-0.1592	0.01217	-0.1958	0.004905	-0.2825	2.773e-09	0.009548	0.9339	-0.1683	0.02346	-0.2972	2.631e-10	-0.1809	0.002409	-0.2694	1.374e-07	-0.09695	0.2378	-0.294	5.168e-10	-0.2206	3.382e-05
11	rs6486118	13323786	G	A	0.286	397502	-0.2975	0.04703	2.526e-10	-0.1268	0.05089	-0.1595	0.01205	-0.1995	0.004157	-0.283	2.724e-09	0.008203	0.943	-0.1733	0.0197	-0.2977	2.615e-10	-0.1787	0.002739	-0.2685	1.565e-07	-0.09706	0.2369	-0.2942	5.268e-10	-0.2214	3.194e-05
11	rs7125487	13282058	C	G	0.272	394253	-0.3031	0.048	2.723e-10	-0.1339	0.04586	-0.158	0.01829	-0.1996	0.001022	-0.2886	2.856e-09	-0.005025	0.9673	-0.1582	0.01497	-0.3044	2.564e-10	-0.1735	0.01234	-0.2775	7.086e-07	-0.1017	0.2913	-0.3001	5.358e-10	-0.2255	3.509e-05
11	rs60521023	13314102	A	AT	0.2894	393604	-0.2975	0.04713	2.746e-10	-0.1288	0.06343	-0.1648	0.02176	-0.1943	0.002028	-0.2789	4.987e-09	0.161	0.3647	-0.1623	0.01605	-0.2989	2.498e-10	-0.189	0.002705	-0.273	2.706e-07	-0.0873	0.4324	-0.2949	5.179e-10	-0.217	5.872e-05
11	rs6486120	13324142	T	G	0.2866	398145	-0.2963	0.04696	2.785e-10	-0.1243	0.05551	-0.1575	0.01312	-0.196	0.004845	-0.2816	3.07e-09	0.01476	0.8978	-0.1686	0.02324	-0.2964	2.926e-10	-0.1789	0.002682	-0.2684	1.535e-07	-0.09445	0.2499	-0.2932	5.724e-10	-0.2206	3.393e-05
11	rs12786955	13280635	G	C	0.4177	398271	-0.2716	0.04309	2.905e-10	0.1232	0.3023	-0.04016	0.6967	-0.1465	0.02419	-0.2557	4.536e-09	-0.1236	0.03655	-0.1182	0.0931	-0.2723	2.807e-10	NA	NA	-0.2769	1.29e-06	-0.0586	0.4166	-0.2683	6.362e-10	-0.2024	2.312e-05
11	rs4372426	13275240	C	T	0.4183	398167	-0.2712	0.04308	3.062e-10	0.1167	0.3292	-0.04542	0.6579	-0.1486	0.02208	-0.256	4.371e-09	-0.1252	0.0342	-0.1168	0.09744	-0.272	2.938e-10	NA	NA	-0.2773	1.307e-06	-0.0636	0.3767	-0.2677	6.889e-10	-0.2032	2.13e-05
11	rs11603808	13274991	C	T	0.4183	398200	-0.2712	0.04308	3.072e-10	0.1162	0.3313	-0.04577	0.6555	-0.1476	0.02299	-0.2559	4.382e-09	-0.1252	0.03421	-0.1165	0.09823	-0.2719	2.952e-10	NA	NA	-0.2774	1.295e-06	-0.06514	0.3653	-0.2677	6.913e-10	-0.2032	2.114e-05
11	rs1481877	13272091	A	G	0.4183	398428	-0.2706	0.04307	3.314e-10	0.1264	0.2891	-0.03884	0.7044	-0.1456	0.02488	-0.2555	4.597e-09	-0.1229	0.03761	-0.1155	0.1009	-0.2714	3.179e-10	NA	NA	-0.2764	1.413e-06	-0.06031	0.4015	-0.2673	7.28e-10	-0.2019	2.387e-05
11	rs9783306	13276923	C	A	0.4175	398089	-0.2707	0.0431	3.395e-10	0.1157	0.3312	-0.03474	0.7356	-0.143	0.02793	-0.2549	5.129e-09	-0.125	0.03435	-0.1167	0.09753	-0.2713	3.282e-10	NA	NA	-0.2761	1.406e-06	-0.06026	0.4031	-0.2667	8.066e-10	-0.2021	2.392e-05
11	rs55957464	13277443	A	G	0.4175	398087	-0.2705	0.0431	3.474e-10	0.1156	0.3318	-0.03482	0.735	-0.1426	0.02832	-0.2547	5.241e-09	-0.1246	0.03497	-0.1163	0.09861	-0.2712	3.362e-10	NA	NA	-0.276	1.42e-06	-0.05959	0.4084	-0.2666	8.2e-10	-0.2017	2.482e-05
11	rs11022725	13273156	A	C	0.4178	398290	-0.2703	0.04308	3.517e-10	0.1197	0.3127	-0.03885	0.7047	-0.1465	0.02409	-0.2549	5.033e-09	-0.123	0.03728	-0.1191	0.09029	-0.271	3.391e-10	NA	NA	-0.2751	1.554e-06	-0.05506	0.4444	-0.2666	8.088e-10	-0.2017	2.438e-05
11	rs11022726	13273305	G	A	0.4178	398290	-0.2703	0.04308	3.517e-10	0.1197	0.3127	-0.03885	0.7047	-0.1465	0.02409	-0.2549	5.033e-09	-0.123	0.03728	-0.1191	0.09029	-0.271	3.391e-10	NA	NA	-0.2751	1.554e-06	-0.05506	0.4444	-0.2666	8.088e-10	-0.2017	2.438e-05
11	rs6486110	13270920	C	G	0.4176	398324	-0.2703	0.04308	3.538e-10	0.1163	0.3253	-0.03554	0.7285	-0.1434	0.02724	-0.2549	5.024e-09	-0.1238	0.03585	-0.1186	0.09144	-0.2709	3.436e-10	NA	NA	-0.2767	1.35e-06	-0.05683	0.4295	-0.2666	8.086e-10	-0.2013	2.55e-05
11	rs1351522	13268386	T	C	0.4165	396176	-0.271	0.04322	3.601e-10	0.1334	0.2534	-0.02586	0.7988	-0.1552	0.01734	-0.2561	4.762e-09	-0.1219	0.03987	-0.133	0.05942	-0.2714	3.622e-10	NA	NA	-0.2826	1.04e-06	-0.05606	0.4385	-0.2681	7.309e-10	-0.2018	2.578e-05
11	rs7120247	13278612	T	C	0.2819	396517	-0.2969	0.04734	3.611e-10	-0.1284	0.05254	-0.1573	0.01293	-0.1977	0.001065	-0.2814	4.251e-09	0.01392	0.9098	-0.1739	0.006884	-0.297	3.911e-10	-0.1812	0.01013	-0.2743	4.819e-07	-0.09687	0.2589	-0.2936	7.347e-10	-0.223	3.067e-05
11	rs10766065	13277961	C	T	0.2819	396525	-0.2968	0.04734	3.635e-10	-0.1277	0.05368	-0.1569	0.01317	-0.1982	0.001035	-0.2814	4.25e-09	0.01171	0.924	-0.1743	0.006753	-0.2969	3.918e-10	-0.1802	0.01057	-0.2744	4.751e-07	-0.09651	0.2607	-0.2937	7.255e-10	-0.2227	3.132e-05
11	rs4756761	13272616	T	C	0.4182	398284	-0.27	0.04308	3.653e-10	0.1308	0.2728	-0.03408	0.7392	-0.1458	0.02467	-0.2549	5.048e-09	-0.1217	0.03963	-0.1156	0.1006	-0.2708	3.501e-10	NA	NA	-0.2746	1.655e-06	-0.05762	0.4232	-0.2666	8.071e-10	-0.2011	2.575e-05
11	rs10766066	13278027	G	A	0.2819	396524	-0.2967	0.04734	3.682e-10	-0.1277	0.05385	-0.1568	0.01322	-0.1981	0.001039	-0.2813	4.302e-09	0.01219	0.921	-0.1742	0.006782	-0.2969	3.968e-10	-0.1801	0.01061	-0.2743	4.792e-07	-0.09651	0.2607	-0.2936	7.347e-10	-0.2226	3.149e-05
11	rs1481876	13272171	A	G	0.4176	398339	-0.2698	0.04308	3.792e-10	0.1175	0.3204	-0.03293	0.7477	-0.1428	0.02796	-0.2544	5.39e-09	-0.1235	0.03633	-0.1181	0.0929	-0.2705	3.675e-10	NA	NA	-0.2759	1.439e-06	-0.05588	0.4372	-0.2661	8.657e-10	-0.2007	2.697e-05
11	rs1481879	13271768	C	T	0.4176	398338	-0.2698	0.04308	3.801e-10	0.1176	0.3203	-0.03292	0.7478	-0.1427	0.02797	-0.2544	5.403e-09	-0.1235	0.03635	-0.1181	0.0929	-0.2704	3.684e-10	NA	NA	-0.2759	1.445e-06	-0.05587	0.4373	-0.2661	8.679e-10	-0.2006	2.701e-05
11	rs4756762	13272778	G	A	0.4176	398287	-0.2698	0.04308	3.812e-10	0.1172	0.3216	-0.0325	0.7509	-0.1433	0.02734	-0.2545	5.386e-09	-0.124	0.03563	-0.1186	0.09161	-0.2705	3.689e-10	NA	NA	-0.2757	1.463e-06	-0.05607	0.4357	-0.266	8.893e-10	-0.2009	2.64e-05
11	rs10832021	13324530	G	A	0.2862	398428	-0.294	0.04695	3.828e-10	-0.1199	0.06409	-0.1522	0.01629	-0.1936	0.005367	-0.2798	3.856e-09	0.0224	0.8449	-0.1653	0.0259	-0.294	4.041e-10	-0.1745	0.003357	-0.2646	2.246e-07	-0.08932	0.2755	-0.291	7.655e-10	-0.2179	4.206e-05
11	rs4757134	13272902	C	T	0.4176	398301	-0.2697	0.04308	3.882e-10	0.118	0.3185	-0.03196	0.755	-0.1427	0.02803	-0.2543	5.477e-09	-0.1234	0.03646	-0.1178	0.09377	-0.2703	3.754e-10	NA	NA	-0.2756	1.485e-06	-0.05516	0.4432	-0.2659	9.041e-10	-0.2006	2.703e-05
11	rs11605776	13318524	C	A	0.2863	395943	-0.2949	0.04712	3.901e-10	-0.1221	0.06217	-0.1561	0.01445	-0.1865	0.007453	-0.2801	4.241e-09	0.01691	0.888	-0.165	0.02681	-0.2951	4.028e-10	-0.1783	0.002952	-0.2672	1.964e-07	-0.0985	0.2368	-0.2921	7.51e-10	-0.2156	5.397e-05
11	rs757159517	13274920	CCA	C	0.4174	397522	-0.2695	0.04313	4.16e-10	0.1271	0.2837	-0.03451	0.7369	-0.1415	0.02963	-0.2541	5.899e-09	-0.1198	0.04258	-0.1149	0.1026	-0.2701	4.064e-10	NA	NA	-0.2752	1.549e-06	-0.05528	0.4426	-0.2663	8.839e-10	-0.2002	2.856e-05
11	rs1351521	13268494	C	T	0.4167	396303	-0.2697	0.04321	4.349e-10	0.1266	0.2776	-0.02834	0.7798	-0.151	0.02055	-0.2551	5.411e-09	-0.1224	0.03889	-0.1289	0.06754	-0.2701	4.342e-10	NA	NA	-0.2802	1.257e-06	-0.0582	0.4209	-0.2669	8.661e-10	-0.2	3.041e-05
11	rs35681858	13270008	C	T	0.4165	397024	-0.2691	0.04317	4.554e-10	0.1177	0.3135	-0.03754	0.7114	-0.1497	0.02159	-0.2538	6.31e-09	-0.121	0.04112	-0.133	0.05916	-0.2696	4.518e-10	NA	NA	-0.2764	1.63e-06	-0.06115	0.3976	-0.2663	9.187e-10	-0.1987	3.362e-05
11	rs1351520	13268538	A	G	0.4165	396472	-0.269	0.0432	4.777e-10	0.1257	0.2803	-0.02764	0.7848	-0.1509	0.02063	-0.2544	5.914e-09	-0.1203	0.04219	-0.1305	0.064	-0.2695	4.764e-10	NA	NA	-0.2792	1.361e-06	-0.0578	0.4238	-0.2663	9.457e-10	-0.1993	3.231e-05
11	rs55689167	13279979	G	A	0.4196	389448	-0.2707	0.04354	5.01e-10	0.1127	0.3352	-0.0328	0.7458	-0.1386	0.03281	-0.2555	6.656e-09	-0.1214	0.04024	-0.1076	0.1261	-0.2718	4.582e-10	NA	NA	-0.2748	1.682e-06	-0.05905	0.4106	-0.2652	1.47e-09	-0.2048	2.026e-05
11	rs11825452	13269722	A	C	0.4164	396896	-0.2684	0.04318	5.12e-10	0.1247	0.2855	-0.02973	0.7695	-0.1485	0.02261	-0.253	7.065e-09	-0.1205	0.04182	-0.1307	0.06373	-0.2689	5.06e-10	NA	NA	-0.2757	1.769e-06	-0.05896	0.4147	-0.2655	1.039e-09	-0.1987	3.378e-05
11	rs11823901	13279949	C	T	0.4162	397115	-0.2679	0.04317	5.433e-10	0.1294	0.2741	-0.03242	0.7516	-0.1397	0.03206	-0.2518	8.253e-09	-0.1177	0.0461	-0.1077	0.1254	-0.2686	5.303e-10	NA	NA	-0.2729	1.855e-06	-0.05396	0.4532	-0.2644	1.209e-09	-0.1975	3.728e-05
11	rs11022721	13270501	A	C	0.4165	398203	-0.2675	0.0431	5.449e-10	0.1256	0.2819	-0.02786	0.7834	-0.1463	0.02457	-0.2519	7.729e-09	-0.1183	0.04547	-0.1231	0.08051	-0.2682	5.209e-10	NA	NA	-0.2727	2.071e-06	-0.05645	0.4345	-0.2641	1.179e-09	-0.1981	3.448e-05
11	rs11022723	13270635	G	A	0.4165	398219	-0.2674	0.0431	5.493e-10	0.1255	0.2822	-0.02782	0.7837	-0.1462	0.02465	-0.2518	7.78e-09	-0.1179	0.04621	-0.1229	0.0809	-0.2681	5.254e-10	NA	NA	-0.2723	2.137e-06	-0.05624	0.4361	-0.264	1.191e-09	-0.1979	3.52e-05
11	rs4757133	13268797	G	A	0.4164	396706	-0.2679	0.04319	5.525e-10	0.1384	0.2366	-0.01981	0.8453	-0.1473	0.02383	-0.2528	7.332e-09	-0.1179	0.04662	-0.1287	0.06804	-0.2684	5.462e-10	NA	NA	-0.2756	1.811e-06	-0.05365	0.4583	-0.2652	1.094e-09	-0.1979	3.661e-05
11	rs1481881	13269536	T	C	0.4164	396864	-0.2679	0.04318	5.546e-10	0.1288	0.2702	-0.02655	0.7936	-0.1487	0.02247	-0.2524	7.689e-09	-0.1198	0.04308	-0.1308	0.06363	-0.2684	5.477e-10	NA	NA	-0.2754	1.835e-06	-0.0578	0.424	-0.2649	1.123e-09	-0.1982	3.536e-05
11	rs11022722	13270538	C	T	0.4165	398211	-0.2673	0.0431	5.582e-10	0.1256	0.2817	-0.02776	0.7841	-0.1462	0.02463	-0.2517	7.893e-09	-0.118	0.04603	-0.1229	0.0808	-0.268	5.332e-10	NA	NA	-0.2725	2.109e-06	-0.05631	0.4356	-0.2639	1.205e-09	-0.198	3.486e-05
11	rs4756763	13280556	G	A	0.4173	398303	-0.2667	0.04309	6.033e-10	0.1501	0.2058	-0.01503	0.8836	-0.1353	0.03749	-0.251	8.702e-09	-0.1163	0.04878	-0.1077	0.1254	-0.2674	5.835e-10	NA	NA	-0.2691	2.503e-06	-0.048	0.5049	-0.2631	1.357e-09	-0.1964	4.01e-05
11	rs4578371	13348377	T	G	0.2383	375643	-0.318	0.05138	6.075e-10	-0.1574	0.01338	-0.1735	0.007629	-0.1047	0.189	-0.3037	5.059e-09	-0.0735	0.3708	-0.1309	0.08933	-0.3187	5.919e-10	-0.2085	0.0005288	-0.2812	3.214e-07	-0.1133	0.1376	-0.318	8.293e-10	-0.2203	0.000437
11	rs71204278	13345049	T	C	0.2498	392977	-0.3056	0.04939	6.092e-10	-0.154	0.01236	-0.169	0.007242	-0.1534	0.05062	-0.2874	8.749e-09	-0.07837	0.333	-0.1545	0.0411	-0.3056	6.548e-10	-0.2009	0.0005302	-0.2767	1.735e-07	-0.1065	0.1549	-0.3033	1.118e-09	-0.2141	0.0002975
11	rs7117317	13278809	A	G	0.4172	398111	-0.2666	0.0431	6.174e-10	0.1443	0.2237	-0.01737	0.8655	-0.1343	0.03913	-0.2507	9.176e-09	-0.1175	0.04649	-0.1061	0.1316	-0.2673	5.968e-10	NA	NA	-0.2681	2.772e-06	-0.05018	0.4857	-0.2627	1.448e-09	-0.1971	3.788e-05
11	rs11022752	13307622	G	A	0.2682	394888	-0.2977	0.04815	6.27e-10	-0.1119	0.09502	-0.1345	0.05138	-0.1805	0.007116	-0.28	9.106e-09	0.04439	0.7097	-0.16	0.01743	-0.299	5.726e-10	-0.1758	0.004297	-0.2732	3.467e-07	-0.0897	0.3439	-0.2932	1.512e-09	-0.2074	0.0002206
11	rs35601753	13279149	T	C	0.4172	398105	-0.2665	0.0431	6.336e-10	0.1445	0.2231	-0.01729	0.8662	-0.1343	0.03913	-0.2505	9.406e-09	-0.1175	0.0466	-0.1061	0.1315	-0.2672	6.113e-10	NA	NA	-0.2681	2.78e-06	-0.05025	0.4851	-0.2626	1.479e-09	-0.1972	3.749e-05
11	rs12805304	13344645	A	T	0.2504	395562	-0.3037	0.04919	6.628e-10	-0.148	0.01571	-0.1626	0.009422	-0.1494	0.0564	-0.2858	9.258e-09	-0.07847	0.3296	-0.1578	0.03669	-0.304	6.768e-10	-0.1953	0.0007167	-0.2734	2.16e-07	-0.1068	0.1521	-0.3025	1.062e-09	-0.2179	0.0002168
11	rs11022765	13345115	A	C	0.2501	395248	-0.3034	0.04923	7.12e-10	-0.1478	0.01591	-0.1621	0.009725	-0.1469	0.06077	-0.2855	9.872e-09	-0.07956	0.3232	-0.1557	0.03937	-0.3038	7.243e-10	-0.1954	0.0007208	-0.2728	2.368e-07	-0.1045	0.1617	-0.3025	1.094e-09	-0.2171	0.0002327
11	rs11824092	13346294	T	C	0.3601	385807	-0.2767	0.04493	7.336e-10	-0.07861	0.2833	-0.111	0.1466	0.08407	0.6695	-0.2645	6.036e-09	-0.1346	0.01775	-0.03609	0.7801	-0.277	7.378e-10	-0.1554	0.01743	-0.2446	1.829e-06	-0.1048	0.1279	-0.2755	1.13e-09	-0.1926	0.0003534
11	rs11022749	13307366	G	A	0.2684	396660	-0.2947	0.04803	8.456e-10	-0.1066	0.1119	-0.1292	0.06105	-0.1753	0.008896	-0.2769	1.216e-08	0.05835	0.6262	-0.1557	0.02056	-0.2957	7.996e-10	-0.1702	0.005658	-0.269	4.996e-07	-0.07707	0.4169	-0.2903	1.987e-09	-0.2042	0.0002684
11	rs4757135	13280403	A	G	0.4174	398428	-0.2638	0.0431	9.346e-10	0.1691	0.1496	0.005487	0.957	-0.1296	0.046	-0.2482	1.275e-08	-0.1101	0.06175	-0.1018	0.1466	-0.2648	8.646e-10	NA	NA	-0.2624	4.323e-06	-0.04022	0.5754	-0.2603	2.045e-09	-0.1934	5.232e-05
11	rs4757141	13307095	G	A	0.2681	396715	-0.2939	0.04804	9.461e-10	-0.106	0.1135	-0.1249	0.07065	-0.1748	0.009155	-0.276	1.363e-08	0.05341	0.6542	-0.1555	0.02068	-0.295	8.905e-10	-0.1697	0.005803	-0.2685	5.235e-07	-0.07368	0.4384	-0.2894	2.247e-09	-0.2031	0.0002916
11	rs11022751	13307613	C	T	0.2683	394809	-0.2946	0.04815	9.508e-10	-0.1065	0.112	-0.1287	0.0621	-0.1749	0.009094	-0.2768	1.344e-08	0.05649	0.6354	-0.1545	0.02173	-0.2959	8.65e-10	-0.1712	0.00541	-0.2691	5.195e-07	-0.08119	0.3914	-0.29	2.264e-09	-0.2039	0.0002817
11	rs11022768	13352394	A	G	0.2456	381348	-0.3075	0.05041	1.065e-09	-0.1597	0.01061	-0.1805	0.003619	-0.1375	0.08294	-0.2903	1.222e-08	-0.09734	0.2272	-0.1688	0.02704	-0.3083	1.003e-09	-0.2056	0.0004684	-0.2781	1.956e-07	-0.1389	0.05234	-0.307	1.525e-09	-0.2138	0.0005171
11	rs11022750	13307594	A	G	0.2683	394835	-0.2936	0.04815	1.074e-09	-0.1055	0.1155	-0.1277	0.06429	-0.1742	0.009391	-0.2758	1.51e-08	0.05803	0.6263	-0.1539	0.02222	-0.2949	9.799e-10	-0.17	0.005769	-0.2679	5.84e-07	-0.07995	0.3988	-0.2893	2.479e-09	-0.2024	0.0003111
11	rs4757145	13331324	A	G	0.3803	396753	-0.2672	0.04383	1.089e-09	-0.01165	0.8829	-0.03891	0.6514	0.005219	0.9642	-0.2523	1.329e-08	-0.1318	0.01409	-0.05973	0.5491	-0.2677	1.051e-09	-0.123	0.07324	-0.2388	3.148e-06	-0.08389	0.2009	-0.2642	2.167e-09	-0.188	0.0001882
11	rs7107287	13312969	T	G	0.2679	396569	-0.2929	0.04806	1.102e-09	-0.1055	0.1155	-0.1248	0.07082	-0.1735	0.009717	-0.2749	1.581e-08	0.05625	0.6369	-0.155	0.02115	-0.2939	1.044e-09	-0.1687	0.006071	-0.2669	6.131e-07	-0.07374	0.438	-0.2882	2.632e-09	-0.2022	0.0003122
11	rs11826480	13279997	T	C	0.4217	391779	-0.2643	0.04337	1.106e-09	0.1646	0.1598	0.01604	0.8749	-0.1242	0.05663	-0.249	1.418e-08	-0.1054	0.07467	-0.09645	0.1702	-0.2654	9.966e-10	NA	NA	-0.2657	3.482e-06	-0.03255	0.6511	-0.26	2.676e-09	-0.1944	5.193e-05
11	rs11828583	13279963	A	C	0.4217	391778	-0.2643	0.04337	1.108e-09	0.1651	0.1585	0.01639	0.8721	-0.1241	0.05685	-0.249	1.421e-08	-0.1054	0.07489	-0.09631	0.1709	-0.2654	9.982e-10	NA	NA	-0.2656	3.513e-06	-0.03241	0.6525	-0.26	2.68e-09	-0.1944	5.211e-05
11	rs10832019	13313879	T	C	0.2679	396564	-0.2927	0.04806	1.124e-09	-0.105	0.1171	-0.1243	0.07196	-0.1727	0.01005	-0.2747	1.613e-08	0.05849	0.6235	-0.1543	0.02172	-0.2937	1.066e-09	-0.1684	0.006185	-0.2667	6.282e-07	-0.07266	0.4447	-0.2881	2.685e-09	-0.2017	0.000323
11	rs7934154	13314148	T	G	0.2679	396564	-0.2927	0.04806	1.124e-09	-0.105	0.1171	-0.1243	0.07196	-0.1727	0.01005	-0.2747	1.613e-08	0.05849	0.6235	-0.1543	0.02172	-0.2937	1.066e-09	-0.1684	0.006185	-0.2667	6.282e-07	-0.07266	0.4447	-0.2881	2.685e-09	-0.2017	0.000323
11	rs10832017	13309671	A	G	0.268	396600	-0.2926	0.04806	1.141e-09	-0.1047	0.1181	-0.1241	0.0725	-0.1727	0.01004	-0.2747	1.616e-08	0.05896	0.6208	-0.154	0.02196	-0.2936	1.081e-09	-0.1685	0.006157	-0.2665	6.387e-07	-0.07236	0.4466	-0.288	2.71e-09	-0.202	0.0003158
11	rs11022755	13315049	C	T	0.2679	396556	-0.2926	0.04806	1.142e-09	-0.1045	0.1187	-0.1238	0.07303	-0.1728	0.01004	-0.2746	1.637e-08	0.05939	0.6182	-0.1547	0.02144	-0.2936	1.081e-09	-0.1683	0.006196	-0.2667	6.289e-07	-0.07308	0.4421	-0.288	2.729e-09	-0.2017	0.0003245
11	rs61882381	13348243	T	G	0.2443	384587	-0.3057	0.0503	1.222e-09	-0.1516	0.01497	-0.1672	0.008657	-0.1105	0.1629	-0.2888	1.365e-08	-0.09416	0.2406	-0.1425	0.06212	-0.3056	1.323e-09	-0.1987	0.0007264	-0.2755	3.026e-07	-0.13	0.08252	-0.3055	1.708e-09	-0.2142	0.00048
11	rs11022769	13352405	C	A	0.2488	381194	-0.305	0.05023	1.258e-09	-0.1561	0.01266	-0.1769	0.004423	-0.1281	0.1094	-0.2877	1.469e-08	-0.08966	0.2716	-0.1619	0.03516	-0.306	1.17e-09	-0.2023	0.000582	-0.2755	2.447e-07	-0.1302	0.07062	-0.3044	1.827e-09	-0.2091	0.00069
11	rs10832022	13339272	G	A	0.2506	396599	-0.2979	0.04911	1.303e-09	-0.138	0.02393	-0.1536	0.01396	-0.1376	0.07802	-0.2801	1.701e-08	-0.06842	0.3951	-0.1503	0.04598	-0.2982	1.328e-09	-0.1864	0.001217	-0.2661	4.313e-07	-0.09643	0.1957	-0.2969	2.002e-09	-0.2078	0.0004131
11	rs35015902	13292277	G	C	0.389	392619	-0.2663	0.0439	1.32e-09	0.03384	0.744	-0.04985	0.6377	-0.1563	0.01471	-0.2503	1.819e-08	-0.0853	0.2354	-0.1334	0.05441	-0.2679	1.244e-09	-0.1518	0.06848	-0.2555	1.804e-06	-0.1042	0.1637	-0.2647	2.115e-09	-0.2092	1.056e-05
11	rs4757137	13291827	T	G	0.2726	397845	-0.289	0.04771	1.392e-09	-0.09635	0.1523	-0.1233	0.06667	-0.1635	0.0124	-0.2703	2.165e-08	0.1513	0.2391	-0.1479	0.02443	-0.2905	1.244e-09	-0.1654	0.007296	-0.2612	1.008e-06	-0.02724	0.782	-0.2854	2.891e-09	-0.2016	0.0002646
11	rs11825506	13269937	A	G	0.4234	388926	-0.263	0.04352	1.521e-09	0.1646	0.1474	-0.001813	0.9855	-0.1317	0.04336	-0.2455	2.494e-08	-0.1057	0.0748	-0.1137	0.1067	-0.2636	1.486e-09	0.2963	0.3351	-0.2732	2.457e-06	-0.04975	0.4897	-0.2598	3.129e-09	-0.1944	5.481e-05
11	rs10741616	13333851	A	G	0.3813	397163	-0.2645	0.04379	1.545e-09	-0.007543	0.9241	-0.03131	0.7168	0.01208	0.9184	-0.2494	1.87e-08	-0.1299	0.01556	-0.04619	0.6459	-0.265	1.494e-09	-0.1202	0.08024	-0.2339	4.639e-06	-0.07925	0.2274	-0.2613	3.142e-09	-0.1854	0.000225
11	rs7396943	13328979	C	G	0.3803	396805	-0.2647	0.04383	1.561e-09	-0.005235	0.9473	-0.03153	0.7145	0.0129	0.9117	-0.2498	1.837e-08	-0.1286	0.01659	-0.05597	0.5742	-0.2652	1.505e-09	-0.1186	0.08418	-0.2359	4.154e-06	-0.07934	0.2266	-0.2616	3.084e-09	-0.1862	0.0002177
11	rs11825504	13269921	A	T	0.4194	394415	-0.2612	0.04327	1.566e-09	0.1611	0.1602	0.001759	0.986	-0.1394	0.03218	-0.2457	2.011e-08	-0.1099	0.06317	-0.1272	0.07082	-0.2616	1.579e-09	NA	NA	-0.2697	2.938e-06	-0.04705	0.5133	-0.2583	3.118e-09	-0.1901	7.384e-05
11	rs10766075	13318587	T	C	0.2671	396020	-0.2906	0.04813	1.566e-09	-0.1166	0.06859	-0.1452	0.02076	-0.162	0.03233	-0.2733	1.986e-08	0.00196	0.9843	-0.1617	0.02718	-0.291	1.553e-09	-0.1713	0.003812	-0.2606	5.248e-07	-0.09939	0.2002	-0.2851	4.143e-09	-0.2032	0.0002429
11	rs10766076	13340710	A	T	0.2505	396173	-0.2963	0.04914	1.647e-09	-0.1389	0.02323	-0.1539	0.01387	-0.1391	0.07527	-0.2787	2.055e-08	-0.06839	0.3954	-0.1495	0.04738	-0.2966	1.681e-09	-0.1871	0.001179	-0.2655	4.674e-07	-0.09799	0.1887	-0.2952	2.551e-09	-0.2096	0.0003722
11	rs11022738	13293182	C	T	0.2732	398300	-0.2869	0.04766	1.739e-09	-0.09292	0.1673	-0.1206	0.07249	-0.1649	0.01153	-0.2689	2.486e-08	0.1516	0.2388	-0.1482	0.02405	-0.2885	1.541e-09	-0.1632	0.008066	-0.2591	1.201e-06	-0.02608	0.7911	-0.2837	3.439e-09	-0.2005	0.0002805
11	rs4146388	13306605	T	C	0.2677	396759	-0.2893	0.04806	1.753e-09	-0.09677	0.1483	-0.1155	0.09422	-0.1662	0.01326	-0.2716	2.356e-08	0.08254	0.4873	-0.1474	0.02817	-0.2902	1.689e-09	-0.1616	0.008542	-0.2622	9.641e-07	-0.05437	0.5664	-0.2848	4.063e-09	-0.1972	0.0004423
11	rs7924734	13350747	G	A	0.2503	384721	-0.3001	0.04988	1.792e-09	-0.1411	0.0236	-0.1608	0.009313	-0.1055	0.1864	-0.2827	2.076e-08	-0.06812	0.4027	-0.1409	0.06608	-0.3009	1.706e-09	-0.1889	0.001246	-0.2685	4.123e-07	-0.1142	0.1115	-0.2989	2.783e-09	-0.2014	0.0009487
11	rs34588274	13269946	C	T	0.4234	388849	-0.2617	0.04353	1.839e-09	0.1633	0.1505	0.001176	0.9906	-0.1297	0.04663	-0.2446	2.797e-08	-0.1041	0.07922	-0.1121	0.1119	-0.2623	1.808e-09	0.2367	0.4415	-0.2717	2.833e-06	-0.0467	0.5167	-0.2582	3.894e-09	-0.1911	7.334e-05
11	rs10832012	13293248	C	A	0.2729	398276	-0.2865	0.04768	1.862e-09	-0.09212	0.1708	-0.1208	0.07211	-0.1639	0.01208	-0.2684	2.673e-08	0.1532	0.2319	-0.1471	0.02509	-0.2881	1.654e-09	-0.1622	0.008454	-0.2584	1.288e-06	-0.02415	0.8059	-0.2828	3.915e-09	-0.2006	0.0002809
11	rs7941761	13351181	T	C	0.2503	384592	-0.2998	0.0499	1.87e-09	-0.141	0.02368	-0.1605	0.009454	-0.1057	0.1857	-0.2823	2.19e-08	-0.06755	0.4066	-0.1409	0.06609	-0.3006	1.773e-09	-0.189	0.001234	-0.2681	4.323e-07	-0.1132	0.1148	-0.2984	2.985e-09	-0.1992	0.001083
11	rs4757142	13325695	G	A	0.3884	388143	-0.2647	0.04417	2.068e-09	-0.005634	0.9466	-0.0752	0.3575	-0.0986	0.2283	-0.2502	2.219e-08	-0.1155	0.03942	-0.08142	0.3604	-0.2648	2.086e-09	-0.1258	0.0773	-0.2409	2.582e-06	-0.07491	0.2497	-0.263	3.37e-09	-0.1928	0.0001225
11	rs998089	13284111	T	C	0.2723	396568	-0.2865	0.04781	2.074e-09	-0.09569	0.1554	-0.1233	0.0667	-0.1643	0.0121	-0.2683	2.933e-08	0.1471	0.2503	-0.1463	0.02626	-0.2875	1.96e-09	-0.1576	0.01104	-0.2558	1.82e-06	-0.03275	0.7389	-0.2825	4.455e-09	-0.2009	0.000287
11	rs11022754	13313243	A	G	0.2675	396602	-0.2876	0.04808	2.202e-09	-0.09491	0.1563	-0.1144	0.09745	-0.1632	0.01507	-0.2696	2.985e-08	0.08854	0.4559	-0.1452	0.03075	-0.2884	2.138e-09	-0.1595	0.009471	-0.2597	1.228e-06	-0.05351	0.5725	-0.283	5.131e-09	-0.195	0.0005166
11	rs11022753	13310854	C	T	0.2675	396627	-0.2875	0.04808	2.241e-09	-0.09468	0.1573	-0.1142	0.09794	-0.1635	0.01492	-0.2696	2.996e-08	0.08905	0.4534	-0.145	0.03089	-0.2883	2.175e-09	-0.1594	0.009515	-0.2595	1.244e-06	-0.05347	0.5728	-0.283	5.147e-09	-0.1953	0.0005057
11	rs11022742	13296561	C	T	0.2729	398127	-0.285	0.04768	2.278e-09	-0.09291	0.1672	-0.1198	0.07445	-0.1621	0.01309	-0.2666	3.306e-08	0.1512	0.2376	-0.1456	0.02669	-0.2866	1.997e-09	-0.1615	0.008733	-0.2581	1.331e-06	-0.02442	0.8037	-0.2813	4.771e-09	-0.1989	0.0003182
11	rs11022762	13335926	T	C	0.3817	398428	-0.2611	0.04371	2.345e-09	-0.005629	0.9428	-0.03174	0.7102	0.0111	0.9249	-0.2465	2.593e-08	-0.1276	0.01707	-0.04444	0.6577	-0.2617	2.245e-09	-0.1136	0.09638	-0.2306	6.023e-06	-0.08018	0.2195	-0.2579	4.687e-09	-0.1816	0.000293
11	rs11022743	13297800	A	G	0.2729	398139	-0.2846	0.04769	2.395e-09	-0.09025	0.1797	-0.1169	0.08185	-0.1606	0.01397	-0.2664	3.37e-08	0.1595	0.2133	-0.1436	0.02875	-0.2861	2.138e-09	-0.1599	0.009425	-0.2567	1.516e-06	-0.01919	0.8452	-0.281	4.958e-09	-0.1979	0.0003419
11	rs540667189	13283648	GGTTTT	G	0.2722	393318	-0.2862	0.04801	2.495e-09	-0.09463	0.1618	-0.1248	0.06473	-0.165	0.01184	-0.267	3.895e-08	0.1744	0.1786	-0.1455	0.02721	-0.287	2.46e-09	-0.159	0.01105	-0.2564	1.977e-06	-0.01884	0.8491	-0.2809	6.311e-09	-0.2029	0.00026
11	rs2279284	13298750	T	C	0.2729	398133	-0.2841	0.04768	2.543e-09	-0.09066	0.1776	-0.1174	0.08062	-0.1607	0.01393	-0.2658	3.636e-08	0.1582	0.2165	-0.1436	0.02883	-0.2858	2.23e-09	-0.16	0.009382	-0.2567	1.508e-06	-0.02032	0.8361	-0.2804	5.319e-09	-0.1978	0.0003418
11	rs7938308	13320533	T	C	0.2669	394077	-0.2874	0.04824	2.554e-09	-0.1159	0.06952	-0.1441	0.02162	-0.1548	0.03992	-0.2705	2.985e-08	0.01666	0.8645	-0.1557	0.0335	-0.2883	2.41e-09	-0.1693	0.004232	-0.2598	5.807e-07	-0.09136	0.2354	-0.2824	6.291e-09	-0.1994	0.0003128
11	rs6486109	13267867	A	T	0.259	393560	-0.2902	0.04883	2.813e-09	-0.1163	0.06599	-0.1413	0.02508	-0.1591	0.01116	-0.2781	1.826e-08	-0.0234	0.7981	-0.1562	0.01401	-0.2905	2.964e-09	-0.1556	0.01891	-0.2661	2.819e-06	-0.08541	0.2917	-0.2869	5.467e-09	-0.2025	0.0002853
11	rs747601	13274553	A	T	0.2748	396629	-0.2831	0.0477	2.941e-09	-0.1033	0.1149	-0.1271	0.05203	-0.1717	0.004181	-0.2681	2.818e-08	0.05302	0.6335	-0.138	0.03095	-0.2836	3.044e-09	-0.1499	0.03095	-0.2575	3.826e-06	-0.0395	0.6657	-0.281	4.947e-09	-0.2037	0.0001616
11	rs986721	13270717	A	T	0.2745	396659	-0.2828	0.04771	3.107e-09	-0.1019	0.1196	-0.1272	0.05177	-0.1691	0.004835	-0.2679	2.918e-08	0.05453	0.6226	-0.138	0.03095	-0.2832	3.246e-09	-0.1494	0.03145	-0.2574	3.878e-06	-0.03672	0.6873	-0.2802	5.536e-09	-0.2023	0.0001802
11	rs986720	13271138	G	C	0.2745	396702	-0.2823	0.04771	3.295e-09	-0.1005	0.125	-0.1253	0.05541	-0.1685	0.004971	-0.2676	3.008e-08	0.05526	0.6179	-0.1376	0.03137	-0.2827	3.447e-09	-0.1477	0.03348	-0.2574	3.864e-06	-0.0361	0.6923	-0.2799	5.709e-09	-0.2018	0.0001858
11	rs10832007	13270052	A	T	0.2742	395664	-0.2826	0.0478	3.36e-09	-0.1013	0.1223	-0.1279	0.05071	-0.1691	0.004866	-0.268	3.029e-08	0.04392	0.6917	-0.1406	0.0281	-0.2828	3.637e-09	-0.1502	0.03078	-0.2573	4.19e-06	-0.03824	0.6753	-0.28	6.016e-09	-0.2018	0.00019
11	rs1481880	13269548	G	A	0.2741	395429	-0.2819	0.04781	3.748e-09	-0.09914	0.1306	-0.1257	0.0549	-0.169	0.004914	-0.2672	3.366e-08	0.04892	0.6588	-0.1405	0.02827	-0.2819	4.087e-09	-0.1482	0.03311	-0.2567	4.475e-06	-0.03308	0.7171	-0.2792	6.673e-09	-0.2018	0.0001909
11	rs11605518	13270214	A	G	0.2742	395908	-0.2812	0.04778	3.956e-09	-0.1002	0.1263	-0.1267	0.05294	-0.168	0.005156	-0.267	3.384e-08	0.0435	0.6944	-0.1382	0.03079	-0.2815	4.234e-09	-0.1486	0.03253	-0.2544	5.275e-06	-0.03934	0.6664	-0.2788	6.906e-09	-0.2015	0.0001935
11	11:13345926_CT_C	13345926	CT	C	0.3738	378905	-0.265	0.04504	3.991e-09	-0.01362	0.8656	-0.03721	0.6706	0.04819	0.6799	-0.2518	3.398e-08	-0.1279	0.01955	-0.0002284	0.9982	-0.2649	4.25e-09	-0.1196	0.08786	-0.2387	5.144e-06	-0.07648	0.2524	-0.2634	6.234e-09	-0.182	0.0004573
11	rs6486122	13361524	C	T	0.3086	398428	-0.2687	0.04595	5.008e-09	-0.1515	0.003278	-0.1655	0.001396	-0.1512	0.008066	-0.2615	1.839e-08	-0.1552	0.002784	-0.1316	0.02472	-0.2726	3.089e-09	-0.1764	0.0005254	-0.2383	5.852e-07	-0.1291	0.02072	-0.2918	7.094e-10	-0.2479	0.441
11	11:13354509_CT_C	13354509	CT	C	0.3724	383487	-0.2615	0.0448	5.313e-09	-0.1558	0.001381	-0.1706	0.0004407	-0.148	0.005138	-0.2559	1.664e-08	-0.1521	0.002255	-0.1502	0.00553	-0.2624	4.86e-09	-0.177	0.0002457	-0.2314	6.642e-07	-0.127	0.01477	-0.2787	1.197e-09	-0.1507	0.09422
11	rs9633835	13345593	A	G	0.3614	390178	-0.2598	0.04469	6.136e-09	-0.01835	0.8028	-0.03937	0.6083	0.0008712	0.993	-0.249	3.728e-08	-0.109	0.05381	-0.02581	0.774	-0.2603	6.55e-09	-0.1096	0.09348	-0.2197	1.528e-05	-0.101	0.1056	-0.2589	8.74e-09	-0.1803	0.0003276
11	rs7949336	13319894	G	A	0.2576	396673	-0.2824	0.04864	6.373e-09	-0.102	0.1083	-0.1215	0.06229	-0.1293	0.0815	-0.2658	6.656e-08	0.02507	0.7882	-0.1243	0.08568	-0.283	6.289e-09	-0.1578	0.007699	-0.2513	2.051e-06	-0.05647	0.4911	-0.2778	1.44e-08	-0.1904	0.0006696
11	rs7947951	13356030	A	G	0.3085	398428	-0.2666	0.04596	6.598e-09	-0.1488	0.003904	-0.1634	0.001602	-0.1514	0.008019	-0.2595	2.369e-08	-0.1516	0.003573	-0.1313	0.02517	-0.2701	4.34e-09	-0.1745	0.000604	-0.2361	7.677e-07	-0.1283	0.02179	-0.2907	8.234e-10	NA	NA
11	rs10832027	13357183	G	A	0.3112	397608	-0.263	0.0459	1.011e-08	-0.1433	0.005528	-0.1578	0.002351	-0.1416	0.01349	-0.2554	3.797e-08	-0.1444	0.005635	-0.1209	0.03986	-0.2668	6.365e-09	-0.1694	0.0008913	-0.2318	1.218e-06	-0.1189	0.03409	-0.2872	1.243e-09	NA	NA
11	rs2896635	13359745	T	A	0.3114	397450	-0.2628	0.04591	1.03e-08	-0.1424	0.005828	-0.1568	0.002527	-0.1386	0.01563	-0.2544	4.248e-08	-0.1444	0.005587	-0.1185	0.04399	-0.2667	6.429e-09	-0.1682	0.0009736	-0.2314	1.246e-06	-0.1165	0.03774	-0.2873	1.23e-09	NA	NA
11	rs6486121	13355770	C	T	0.3604	397513	-0.2513	0.04426	1.355e-08	-0.1529	0.001399	-0.1684	0.0004131	-0.1489	0.004217	-0.2426	6.101e-08	-0.1503	0.00203	-0.1381	0.009719	-0.2534	1.061e-08	-0.1731	0.0002654	-0.2228	1.234e-06	-0.1306	0.01047	-0.2694	2.82e-09	-0.1225	0.1978
11	rs10766064	13277932	G	A	0.2568	396139	-0.2739	0.04879	1.984e-08	-0.08577	0.1842	-0.1108	0.08566	-0.1382	0.02832	-0.2562	2.12e-07	0.06517	0.5058	-0.1252	0.05151	-0.2745	2.011e-08	-0.1268	0.0619	-0.2416	1.845e-05	-0.02972	0.726	-0.2696	4.09e-08	-0.1826	0.001105
11	rs1037169	13361005	T	C	0.3107	394851	-0.2568	0.04608	2.527e-08	-0.139	0.007228	-0.1538	0.003117	-0.1341	0.0195	-0.2486	9.59e-08	-0.1389	0.007642	-0.1107	0.06012	-0.2606	1.619e-08	-0.163	0.001415	-0.2264	2.25e-06	-0.114	0.0418	-0.2812	3.152e-09	0.05153	0.8661
11	rs10766078	13363248	A	G	0.3325	396490	-0.2489	0.04516	3.559e-08	-0.1411	0.004138	-0.1533	0.001925	-0.138	0.01015	-0.2383	1.838e-07	-0.1399	0.004948	-0.1337	0.01648	-0.253	2.412e-08	-0.1653	0.0006917	-0.2168	3.992e-06	-0.122	0.02108	-0.2695	6.18e-09	-0.02536	0.832
11	rs10832006	13269792	G	A	0.2538	395432	-0.264	0.04901	7.203e-08	-0.07053	0.2734	-0.09611	0.1346	-0.1207	0.05848	-0.2475	6.034e-07	0.07315	0.4411	-0.1146	0.07563	-0.2641	7.66e-08	-0.1101	0.1037	-0.2292	5.185e-05	-0.007027	0.933	-0.2597	1.433e-07	-0.1675	0.002997
11	rs7937060	13362815	C	T	0.3834	395860	-0.2277	0.04379	1.999e-07	-0.1394	0.002669	-0.1527	0.0009731	-0.1332	0.007656	-0.2159	1.114e-06	-0.1328	0.004954	-0.135	0.009032	-0.2309	1.454e-07	-0.1583	0.0006006	-0.1971	1.483e-05	-0.1181	0.01635	-0.2426	5.996e-08	-0.05903	0.4511
11	rs11022717	13267768	C	A	0.1562	392851	-0.2979	0.05898	4.395e-07	-0.1339	0.04263	-0.1538	0.01929	-0.1951	0.002981	-0.2854	1.792e-06	-0.07784	0.292	-0.1695	0.01239	-0.2982	4.8e-07	-0.1564	0.02063	-0.2478	9.057e-05	-0.1043	0.1504	-0.2957	6.998e-07	-0.1922	0.002728
11	rs1384014	13267554	T	C	0.246	395084	-0.2447	0.04956	7.922e-07	-0.06185	0.3056	-0.083	0.1678	-0.134	0.01897	-0.2321	3.709e-06	0.04631	0.548	-0.1167	0.05468	-0.2454	7.82e-07	-0.09103	0.1449	-0.2034	0.0003899	-0.008057	0.9111	-0.2447	9.568e-07	-0.1647	0.002199
11	rs3816360	13367750	T	C	0.33	397298	-0.2206	0.04521	1.071e-06	-0.1146	0.01906	-0.1255	0.01057	-0.11	0.03879	-0.2102	4.354e-06	-0.1133	0.02162	-0.1002	0.07135	-0.2257	6.69e-07	-0.1371	0.004635	-0.1872	6.516e-05	-0.09363	0.07355	-0.2382	2.887e-07	0.06898	0.5031
11	rs1384013	13267616	G	C	0.2442	394444	-0.2409	0.04972	1.269e-06	-0.05437	0.3718	-0.07593	0.2108	-0.1274	0.02665	-0.2289	5.405e-06	0.05831	0.4559	-0.1111	0.06928	-0.2414	1.283e-06	-0.08466	0.1792	-0.1992	0.0005223	0.005758	0.9372	-0.2412	1.472e-06	-0.1607	0.002869
11	11:13265704_CT_C	13265704	C	CT	0.2482	392894	-0.2376	0.04955	1.627e-06	-0.05998	0.3145	-0.07893	0.1842	-0.1325	0.01962	-0.2247	7.413e-06	0.04077	0.5829	-0.1097	0.06882	-0.2397	1.406e-06	-0.09221	0.1335	-0.1887	0.00109	-0.008514	0.9038	-0.2385	1.776e-06	-0.1575	0.003265
11	rs12274451	13365588	C	T	0.3834	396805	-0.2081	0.04377	1.98e-06	-0.1207	0.008972	-0.1345	0.003545	-0.1108	0.02593	-0.1951	1.066e-05	-0.1146	0.01468	-0.1076	0.03721	-0.2114	1.469e-06	-0.1391	0.002465	-0.1769	9.606e-05	-0.09962	0.0416	-0.2202	8.512e-07	-0.01516	0.8385
11	rs1026071	13364712	G	A	0.2925	398428	-0.2221	0.04673	1.996e-06	-0.1279	0.009655	-0.1351	0.006648	-0.1142	0.03196	-0.205	1.446e-05	-0.09004	0.0894	-0.1231	0.0265	-0.2245	1.598e-06	-0.1492	0.002374	-0.1914	7.117e-05	-0.09755	0.06642	-0.2463	3.266e-07	-0.001701	0.9833
11	rs12421530	13366722	C	G	0.3838	398428	-0.2045	0.04368	2.859e-06	-0.1176	0.01075	-0.1307	0.004506	-0.1089	0.02819	-0.1922	1.39e-05	-0.1115	0.01727	-0.1071	0.03771	-0.2079	2.081e-06	-0.136	0.002998	-0.1739	0.0001211	-0.09612	0.04865	-0.2171	1.159e-06	0.0009576	0.9897
11	rs1562438	13364200	T	C	0.2877	396952	-0.2156	0.04698	4.46e-06	-0.1199	0.01573	-0.127	0.01114	-0.0997	0.06212	-0.1994	2.734e-05	-0.07951	0.1351	-0.1102	0.04787	-0.2168	4.031e-06	-0.141	0.004252	-0.185	0.0001332	-0.09027	0.09092	-0.2392	8.246e-07	0.02507	0.7587
11	rs1384017	13267384	C	T	0.2186	398428	-0.2333	0.05143	5.743e-06	-0.04351	0.4803	-0.06619	0.2809	-0.09214	0.1317	-0.2207	2.238e-05	0.05704	0.4473	-0.09875	0.1148	-0.234	5.628e-06	-0.07503	0.2377	-0.1812	0.001807	0.009485	0.8948	-0.2339	6.427e-06	-0.1345	0.01806
11	rs1384015	13267489	C	T	0.2573	394990	-0.2181	0.04882	7.889e-06	-0.0387	0.5056	-0.05962	0.304	-0.1099	0.04801	-0.2096	2.201e-05	0.07148	0.324	-0.08388	0.1554	-0.2184	7.951e-06	-0.06534	0.2754	-0.1683	0.003104	0.01686	0.8056	-0.2173	9.893e-06	-0.138	0.008938
11	rs1384016	13267385	G	A	0.2181	398039	-0.2298	0.0515	8.155e-06	-0.03807	0.5378	-0.06096	0.3218	-0.0869	0.1559	-0.2161	3.378e-05	0.06673	0.3756	-0.09488	0.1304	-0.2305	7.965e-06	-0.06864	0.2813	-0.1764	0.002441	0.0144	0.8414	-0.2304	9.061e-06	-0.1288	0.02378
11	11:13383413_CAG_C	13383413	C	CAG	0.0851	369355	-0.3509	0.07914	9.272e-06	-0.3066	0.000114	-0.3058	0.0001221	-0.2741	0.0008099	-0.3417	1.963e-05	-0.2742	0.0006245	-0.2815	0.0008869	-0.3591	6.312e-06	-0.3179	6.236e-05	-0.3243	4.925e-05	-0.2721	0.000822	-0.3602	5.785e-06	-0.2836	0.0004334
11	rs34623292	13369230	C	CA	0.2789	365432	-0.2172	0.04957	1.172e-05	-0.121	0.02069	-0.1292	0.01419	-0.1173	0.03669	-0.2059	4.033e-05	-0.08351	0.1329	-0.1204	0.03972	-0.2187	1.049e-05	-0.139	0.007461	-0.1824	0.0003462	-0.1043	0.06225	-0.2371	3.531e-06	0.01969	0.818
11	rs72867496	13319789	G	A	0.1046	397520	-0.3011	0.06946	1.46e-05	-0.1258	0.09602	-0.1303	0.08688	-0.1157	0.1452	-0.2877	4.154e-05	-0.07016	0.3873	-0.1356	0.09379	-0.3036	1.273e-05	-0.166	0.02556	-0.2475	0.0006043	-0.0862	0.2852	-0.2967	2.122e-05	-0.2112	0.003462
11	rs12808129	13246222	G	T	0.457	393805	0.1823	0.04289	2.136e-05	-0.008449	0.8762	0.01169	0.8306	0.08066	0.1062	0.1752	5.728e-05	0.05696	0.2372	0.05728	0.2773	0.1812	2.431e-05	0.01089	0.8499	NA	NA	0.02614	0.6202	0.1798	3.181e-05	0.1246	0.005259
11	rs35424804	13248730	T	C	0.4961	398428	0.1786	0.0425	2.63e-05	-0.0548	0.3469	-0.03415	0.5625	0.0533	0.3016	0.1672	0.0001041	0.0381	0.4402	0.01596	0.7708	0.1788	2.615e-05	-0.04216	0.5074	0.1271	0.1726	0.007647	0.8903	0.1765	3.738e-05	0.1118	0.01296
11	rs763871523	13261705	A	ATTC	0.2182	391921	-0.2168	0.05189	2.945e-05	-0.01842	0.7657	-0.04118	0.5035	-0.07401	0.2276	-0.2033	0.0001086	0.09572	0.2011	-0.07801	0.2142	-0.2177	2.843e-05	-0.04876	0.4434	-0.155	0.008518	0.03651	0.6105	-0.2169	3.345e-05	-0.1148	0.04375
11	11:13257437_GA_G	13257437	GA	G	0.2156	388191	-0.215	0.05234	3.994e-05	-0.01972	0.7525	-0.03981	0.5226	-0.07997	0.1966	-0.2059	0.0001015	0.09421	0.2149	-0.08011	0.2067	-0.2163	3.752e-05	-0.04646	0.4702	-0.1574	0.008049	0.03451	0.6348	-0.2137	5.1e-05	-0.1202	0.03662
11	rs7126303	13370535	C	T	0.3858	354678	-0.1893	0.04631	4.358e-05	-0.1025	0.03443	-0.1162	0.01638	-0.09198	0.07636	-0.1837	9.122e-05	-0.09794	0.04651	-0.09244	0.08639	-0.1921	3.518e-05	-0.1167	0.01557	-0.1575	0.0009509	-0.07422	0.1469	-0.1956	3.546e-05	0.01571	0.8325
11	rs11600442	13235070	A	G	0.4586	396623	0.174	0.04272	4.615e-05	-0.01942	0.7171	0.0003774	0.9944	0.06847	0.1665	0.167	0.0001175	0.04812	0.314	0.04677	0.3706	0.1733	5.064e-05	-0.003934	0.9447	NA	NA	0.0171	0.7432	0.169	8.768e-05	0.117	0.00837
Where: A1, effect allele; MAF, minor allele frequency; Beta, effect size; P , P for trait analysis; P_C1, P for analyses conditional upon lead trait variant; P trait, P for analyses conditional upon other trait lead variants, specifically Anhedonia (rs34862781), Neuroticism (rs745752200), Ever smoking (rs5789783), Risk-taking (rs12419833), DBPadj (rs10832013), SBPadj (rs900144), BMI1 (rs11826177)…

## Sheet: ST7
STable 7: Analyses of BMI in white British group
CHR	SNP	BP	A1	A2	MAF	NMISS	BETA	SE	P_bmi	BETA	P_bmi_C1	BETA	P_bmi_c2	BETA	P_anhed1	BETA	P_dbp1	BETA	P_esmk	BETA	P_hba1c1	BETA	P_neurot1	BETA	P_risks1	BETA	P_sbp1	BETA	P_whr1	BETA	P_whr2	BETA	P_whr3
11	rs11826177	13349477	T	C	0.3626	380161	-0.08623	0.01127	2.006e-14	NA	NA	NA	NA	-0.06199	0.0007859	-0.07176	9.907e-07	-0.09448	0.01206	-0.08572	3.03e-14	-0.07268	1.134e-05	-0.07617	2.333e-09	-0.05844	0.001832	-0.07469	7.905e-06	-0.0865	2.451e-14	-0.0745	5.127e-08
11	rs12802633	13055517	A	C	0.0779	392116	0.08707	0.01995	1.279e-05	0.09656	2.667e-06	NA	NA	0.08054	5.726e-05	0.08491	2.128e-05	0.09867	4.917e-06	0.08711	1.296e-05	0.082	4.092e-05	0.07906	8.299e-05	0.08194	4.075e-05	0.08286	5.045e-05	0.08887	9.411e-06	0.08737	1.217e-05
11	rs11823635	13349479	C	G	0.3626	380145	-0.08619	0.01127	2.071e-14	NA	NA	NA	NA	-0.062	0.0007842	-0.07176	9.898e-07	-0.09442	0.01212	-0.08567	3.127e-14	-0.07269	1.133e-05	-0.07614	2.366e-09	-0.05845	0.001829	-0.07473	7.83e-06	-0.08646	2.531e-14	-0.07445	5.231e-08
11	rs28711392	13349559	C	T	0.3629	386965	-0.08499	0.01116	2.698e-14	NA	NA	NA	NA	-0.05889	0.00112	-0.06879	2.055e-06	-0.09768	0.007772	-0.08444	4.173e-14	-0.06883	2.328e-05	-0.07463	3.174e-09	-0.05602	0.002312	-0.0697	2.392e-05	-0.0863	1.669e-14	-0.06925	2.741e-07
11	rs10766077	13349781	A	G	0.3628	386937	-0.08472	0.01117	3.255e-14	NA	NA	NA	NA	-0.05839	0.001236	-0.06838	2.367e-06	-0.096	0.008921	-0.08417	5.042e-14	-0.06828	2.707e-05	-0.07426	3.809e-09	-0.05552	0.002535	-0.06963	2.445e-05	-0.08602	2.037e-14	-0.06899	3.051e-07
11	rs1982350	13350131	A	G	0.363	386751	-0.08459	0.01117	3.596e-14	NA	NA	NA	NA	-0.05747	0.001488	-0.06815	2.582e-06	-0.09226	0.01227	-0.08404	5.581e-14	-0.06746	3.42e-05	-0.074	4.347e-09	-0.05454	0.003047	-0.06865	3.218e-05	-0.08589	2.249e-14	-0.06913	2.897e-07
11	rs11824092	13346294	T	C	0.3601	388769	-0.08422	0.01116	4.424e-14	-0.05888	0.2285	-0.04532	0.359	-0.05502	0.003749	-0.06667	2.268e-06	-0.08259	0.01002	-0.08367	6.874e-14	-0.06664	4.039e-05	-0.07315	9.096e-09	-0.05268	0.003781	-0.06996	4.216e-05	-0.0853	3.232e-14	-0.06878	2.763e-07
11	rs11022766	13348249	G	T	0.3544	387195	-0.08389	0.01122	7.548e-14	-0.01273	0.8332	0.002375	0.969	-0.05684	0.002373	-0.06586	3.806e-06	-0.06329	0.05611	-0.08332	1.182e-13	-0.06724	2.866e-05	-0.07329	8.652e-09	-0.05312	0.003054	-0.06865	4.849e-05	-0.08527	4.489e-14	-0.06688	8e-07
11	rs900144	13294268	C	T	0.4303	401314	-0.07911	0.01065	1.127e-13	-0.03426	0.06028	-0.03553	0.05421	-0.0667	0.134	-0.06728	4.073e-05	-0.05185	0.009849	-0.07839	2.047e-13	-0.1078	0.0003017	-0.06966	2.041e-07	NA	NA	-0.08714	3.905e-05	-0.07957	1.243e-13	-0.0645	7.682e-08
11	rs2219998	13292864	G	A	0.4308	401292	-0.07901	0.01065	1.202e-13	-0.03461	0.05705	-0.03532	0.05507	-0.06728	0.1231	-0.06731	3.956e-05	-0.05082	0.01118	-0.07829	2.173e-13	-0.1082	0.0003212	-0.0696	2.13e-07	NA	NA	-0.08786	3.208e-05	-0.07946	1.335e-13	-0.06449	7.571e-08
11	rs4146385	13291931	T	A	0.4307	401313	-0.07899	0.01065	1.221e-13	-0.0345	0.05793	-0.03515	0.05631	-0.06695	0.1257	-0.0673	3.978e-05	-0.05071	0.01138	-0.07827	2.212e-13	-0.107	0.000369	-0.06938	2.318e-07	NA	NA	-0.08784	3.244e-05	-0.07943	1.357e-13	-0.06447	7.679e-08
11	rs72867447	13301875	C	G	0.4256	401483	-0.07893	0.01067	1.376e-13	-0.03386	0.06875	-0.03695	0.04973	-0.08407	0.1216	-0.06593	3.858e-05	-0.04974	0.01519	-0.07822	2.465e-13	-0.09768	0.0004489	-0.06934	1.95e-07	-0.05067	0.4974	-0.08424	3.823e-05	-0.07945	1.448e-13	-0.06411	1.05e-07
11	rs7942486	13288698	G	T	0.43	401050	-0.07875	0.01066	1.493e-13	-0.0336	0.06515	-0.03439	0.06226	-0.06824	0.1107	-0.06784	3.283e-05	-0.05006	0.01218	-0.07809	2.596e-13	-0.1058	0.0003952	-0.06961	2.093e-07	NA	NA	-0.0871	3.484e-05	-0.07915	1.706e-13	-0.06425	8.683e-08
11	rs34560638	13288851	T	A	0.4301	401171	-0.07832	0.01066	2.001e-13	-0.03376	0.06386	-0.03471	0.05978	-0.06537	0.1382	-0.06653	4.945e-05	-0.05063	0.01164	-0.07761	3.579e-13	-0.1048	0.0004564	-0.06882	2.877e-07	NA	NA	-0.08621	4.667e-05	-0.07876	2.222e-13	-0.06399	9.722e-08
11	rs34796300	13315205	T	C	0.4255	399228	-0.07857	0.0107	2.082e-13	-0.03217	0.08957	-0.03431	0.07359	-0.07742	0.1546	-0.06398	6.616e-05	-0.0474	0.02339	-0.0779	3.583e-13	-0.09402	0.000641	-0.06942	1.925e-07	-0.03524	0.6052	-0.08183	6.213e-05	-0.07896	2.394e-13	-0.0639	1.355e-07
11	rs61882109	13288885	A	C	0.4301	401169	-0.07826	0.01066	2.091e-13	-0.03359	0.06523	-0.03453	0.0611	-0.06457	0.1432	-0.06642	5.084e-05	-0.05038	0.01207	-0.07755	3.737e-13	-0.1045	0.0004716	-0.06875	2.955e-07	NA	NA	-0.08613	4.738e-05	-0.0787	2.321e-13	-0.06389	1.017e-07
11	rs55769038	13331808	G	A	0.4068	399399	-0.07856	0.01077	2.951e-13	-0.02527	0.3539	-0.02057	0.4562	-0.04175	0.0592	-0.05979	2.342e-05	-0.06114	0.04664	-0.07803	4.521e-13	-0.06046	0.001181	-0.06606	1.66e-07	-0.03488	0.1268	-0.06319	0.0001562	-0.07913	2.985e-13	-0.06316	2.548e-07
11	rs34369393	13289344	G	A	0.4306	401144	-0.07766	0.01066	3.152e-13	-0.0323	0.07588	-0.03333	0.07036	-0.05265	0.2292	-0.06486	7.294e-05	-0.04907	0.01415	-0.07694	5.642e-13	-0.09786	0.00112	-0.06768	4.482e-07	NA	NA	-0.08478	6.113e-05	-0.07813	3.428e-13	-0.063	1.515e-07
11	rs4757144	13331226	G	A	0.4069	399448	-0.07821	0.01077	3.75e-13	-0.02619	0.3359	-0.02204	0.424	-0.04071	0.06616	-0.05926	2.795e-05	-0.0612	0.04662	-0.07774	5.484e-13	-0.05993	0.001318	-0.06554	2.077e-07	-0.03395	0.138	-0.06314	0.0001592	-0.07873	3.909e-13	-0.06283	2.93e-07
11	rs34862781	13305263	G	A	0.4164	400212	-0.07778	0.01072	3.935e-13	-0.03005	0.09547	-0.0312	0.08734	NA	NA	-0.06072	8.355e-05	-0.0414	0.03636	-0.07708	6.922e-13	-0.07718	0.002639	-0.06837	4.561e-07	-0.01321	0.7676	-0.08291	0.0001258	-0.07805	4.874e-13	-0.06276	2.17e-07
11	rs4757145	13331324	A	G	0.3803	399795	-0.07801	0.01089	7.769e-13	-0.01888	0.5135	-0.008836	0.7627	-0.03512	0.1006	-0.05733	1.709e-05	-0.05584	0.024	-0.07767	1.045e-12	-0.05415	0.001493	-0.06444	4.119e-07	-0.03321	0.09089	-0.05994	0.0002323	-0.07842	8.723e-13	-0.0622	6.623e-07
11	rs11022762	13335926	T	C	0.3817	401483	-0.07773	0.01086	8.118e-13	-0.01804	0.5371	-0.008366	0.7776	-0.03774	0.07523	-0.05786	1.336e-05	-0.0547	0.02793	-0.07737	1.106e-12	-0.05582	0.0009991	-0.06443	3.586e-07	-0.03597	0.06513	-0.06089	0.0001729	-0.07819	8.85e-13	-0.06203	6.412e-07
11	rs7396943	13328979	C	G	0.3803	399847	-0.07778	0.01089	9.022e-13	-0.01717	0.5524	-0.007253	0.8043	-0.03469	0.1051	-0.05704	1.891e-05	-0.05417	0.02843	-0.07743	1.219e-12	-0.05413	0.001508	-0.06419	4.583e-07	-0.03279	0.0952	-0.05967	0.0002495	-0.07816	1.036e-12	-0.06179	7.814e-07
11	rs10741616	13333851	A	G	0.3813	400210	-0.07738	0.01088	1.131e-12	-0.01875	0.522	-0.008647	0.7707	-0.03492	0.1034	-0.05706	1.896e-05	-0.0549	0.02778	-0.07697	1.584e-12	-0.0543	0.001464	-0.06388	4.78e-07	-0.03351	0.08851	-0.05946	0.0002651	-0.07791	1.173e-12	-0.06181	7.372e-07
11	rs35015902	13292277	G	C	0.389	395619	-0.07693	0.01091	1.754e-12	-0.03629	0.0226	-0.03541	0.02794	-0.03371	0.2	-0.06461	0.0002973	-0.04135	0.01632	-0.07656	2.807e-12	-0.06137	0.003034	-0.06472	1.135e-06	-0.02796	0.2775	-0.07287	8.817e-05	-0.07711	2.263e-12	-0.06335	7.972e-08
11	rs9633835	13345593	A	G	0.3614	393175	-0.07626	0.0111	6.376e-12	-0.01737	0.4811	-0.01128	0.6505	-0.03084	0.1059	-0.05459	0.0001015	-0.043	0.05392	-0.07585	1.006e-11	-0.04853	0.002786	-0.0623	7.921e-07	-0.0303	0.09674	-0.05338	0.0005693	-0.07695	5.914e-12	-0.0599	1.554e-06
11	rs4757142	13325695	G	A	0.3884	391124	-0.07479	0.01096	8.881e-12	-0.02059	0.3109	-0.02	0.3304	-0.03092	0.1274	-0.05039	0.0002917	-0.03186	0.1491	-0.07466	1.012e-11	-0.05113	0.003809	-0.06148	1.333e-06	-0.02363	0.2577	-0.05267	0.001102	-0.0754	8.546e-12	-0.0595	1.776e-06
11	rs4757136	13281327	T	A	0.4167	398365	-0.07286	0.01074	1.188e-11	-0.0241	0.1405	-0.0271	0.1016	-0.01271	0.6325	-0.04956	0.0008233	-0.0341	0.05377	-0.07222	1.951e-11	NA	NA	-0.05792	4.778e-05	0.0193	0.5364	-0.05323	0.003392	-0.07281	1.753e-11	-0.05708	1.77e-06
11	11:13345926_CT_C	13345926	CT	C	0.3738	381811	-0.07532	0.01118	1.622e-11	-0.00621	0.8305	0.002118	0.9425	-0.03496	0.1074	-0.05468	5.792e-05	-0.04255	0.08857	-0.07485	2.292e-11	-0.05182	0.002879	-0.0627	1.415e-06	-0.03034	0.1288	-0.05862	0.0004053	-0.07653	1.069e-11	-0.05886	4.986e-06
11	rs5789783	13347748	T	TA	0.402	344737	-0.07809	0.01164	1.957e-11	0.008522	0.8193	0.01147	0.7609	-0.04458	0.0255	-0.06212	6.31e-05	NA	NA	-0.07775	2.51e-11	-0.05532	0.001766	-0.06514	8.151e-07	-0.0353	0.08265	-0.05954	0.0008612	-0.07847	2.075e-11	-0.06357	4.321e-06
11	rs11825504	13269921	A	T	0.4194	397438	-0.07124	0.01075	3.396e-11	-0.02294	0.1559	-0.02418	0.1394	-0.007654	0.7583	-0.04657	0.001529	-0.03408	0.05113	-0.07068	5.246e-11	NA	NA	-0.06031	2.564e-05	0.01842	0.5181	-0.04875	0.006383	-0.07116	5.047e-11	-0.05453	4.761e-06
11	rs11022723	13270635	G	A	0.4165	401273	-0.07081	0.0107	3.733e-11	-0.02096	0.1947	-0.02292	0.1612	-0.008308	0.7414	-0.0471	0.001348	-0.03172	0.0695	-0.07032	5.491e-11	NA	NA	-0.05871	3.888e-05	0.0176	0.5437	-0.04958	0.005691	-0.07068	5.696e-11	-0.05409	5.347e-06
11	rs11022721	13270501	A	C	0.4165	401257	-0.07079	0.0107	3.766e-11	-0.02093	0.1952	-0.02291	0.1614	-0.008302	0.7416	-0.04712	0.001343	-0.03171	0.06958	-0.07031	5.531e-11	NA	NA	-0.05877	3.814e-05	0.01761	0.5435	-0.04957	0.005702	-0.07064	5.841e-11	-0.0541	5.329e-06
11	rs4372426	13275240	C	T	0.4183	401221	-0.07073	0.0107	3.84e-11	-0.01973	0.2212	-0.02142	0.1894	-0.004158	0.8704	-0.04689	0.001407	-0.03093	0.07703	-0.07019	5.854e-11	NA	NA	-0.05833	4.162e-05	0.02341	0.4307	-0.04899	0.006095	-0.07057	5.95e-11	-0.05413	5.119e-06
11	rs11022722	13270538	C	T	0.4165	401265	-0.07074	0.0107	3.882e-11	-0.02092	0.1954	-0.02288	0.1618	-0.008276	0.7424	-0.04708	0.001357	-0.0317	0.06971	-0.07026	5.708e-11	NA	NA	-0.05867	3.93e-05	0.01764	0.5429	-0.04955	0.005719	-0.07062	5.91e-11	-0.05407	5.387e-06
11	rs1481877	13272091	A	G	0.4183	401483	-0.07068	0.0107	3.922e-11	-0.01965	0.2228	-0.02116	0.1946	-0.003311	0.8964	-0.04673	0.001454	-0.03042	0.08173	-0.07015	5.95e-11	NA	NA	-0.05788	4.764e-05	0.02482	0.4019	-0.04844	0.006646	-0.07053	6.045e-11	-0.05411	5.144e-06
11	rs35681858	13270008	C	T	0.4165	400071	-0.07084	0.01072	3.942e-11	-0.02122	0.1897	-0.02287	0.1626	-0.007465	0.7671	-0.04723	0.001324	-0.03209	0.06669	-0.07034	5.834e-11	NA	NA	-0.05896	3.81e-05	0.01913	0.5096	-0.04932	0.006	-0.07072	5.951e-11	-0.05411	5.488e-06
11	rs11603808	13274991	C	T	0.4183	401254	-0.07065	0.0107	4.012e-11	-0.02001	0.2147	-0.02164	0.185	-0.004091	0.8725	-0.04687	0.001414	-0.03076	0.07861	-0.07011	6.123e-11	NA	NA	-0.05814	4.415e-05	0.0235	0.4288	-0.04898	0.006106	-0.0705	6.214e-11	-0.05412	5.151e-06
11	rs4756761	13272616	T	C	0.4182	401338	-0.07065	0.0107	4.033e-11	-0.01952	0.2259	-0.02108	0.1965	-0.003414	0.8932	-0.0464	0.00158	-0.03041	0.08185	-0.07012	6.098e-11	NA	NA	-0.0579	4.742e-05	0.0253	0.393	-0.04797	0.007242	-0.07045	6.394e-11	-0.05405	5.307e-06
11	rs745752200	13279018	ATG	A	0.4171	400221	-0.07073	0.01072	4.097e-11	-0.01902	0.2395	-0.02071	0.2058	-0.001062	0.967	-0.04596	0.001776	-0.03072	0.07998	-0.07018	6.285e-11	NA	NA	-0.05773	5.051e-05	0.03018	0.3136	-0.04912	0.006084	-0.07052	6.578e-11	-0.05384	6.03e-06
11	rs7117317	13278809	A	G	0.4172	401164	-0.07048	0.01071	4.604e-11	-0.01957	0.226	-0.02123	0.1946	-0.004815	0.8501	-0.04657	0.00149	-0.03065	0.07905	-0.06997	6.846e-11	NA	NA	-0.05769	4.89e-05	0.0246	0.4035	-0.04794	0.007295	-0.07031	7.157e-11	-0.05371	6.232e-06
11	rs11823901	13279949	C	T	0.4162	400162	-0.07059	0.01072	4.632e-11	-0.02015	0.2132	-0.0219	0.1812	-0.007339	0.773	-0.04731	0.001254	-0.03072	0.07839	-0.07008	6.903e-11	NA	NA	-0.05806	4.432e-05	0.02201	0.454	-0.04975	0.005351	-0.07032	7.688e-11	-0.05342	7.178e-06
11	rs11825452	13269722	A	C	0.4164	399942	-0.07055	0.01072	4.739e-11	-0.02021	0.2117	-0.02186	0.1819	-0.00607	0.8096	-0.0469	0.001429	-0.03157	0.07116	-0.07002	7.15e-11	NA	NA	-0.05828	4.757e-05	0.02097	0.4696	-0.04832	0.007089	-0.07047	6.957e-11	-0.05373	6.369e-06
11	rs35601753	13279149	T	C	0.4172	401158	-0.07041	0.01071	4.817e-11	-0.01951	0.2275	-0.02116	0.1959	-0.004779	0.8512	-0.04649	0.001518	-0.0306	0.0796	-0.06991	7.134e-11	NA	NA	-0.05758	5.062e-05	0.02465	0.4026	-0.04789	0.007363	-0.07021	7.65e-11	-0.05373	6.164e-06
11	rs4756763	13280556	G	A	0.4173	401357	-0.0703	0.0107	5.08e-11	-0.01911	0.237	-0.02112	0.1964	-0.003169	0.9011	-0.04609	0.001669	-0.03081	0.07734	-0.06981	7.516e-11	NA	NA	-0.05723	5.551e-05	0.02686	0.3621	-0.04757	0.007778	-0.07011	8.032e-11	-0.05355	6.59e-06
11	rs55957464	13277443	A	G	0.4175	401140	-0.07022	0.0107	5.397e-11	-0.01899	0.2399	-0.02078	0.2039	-0.002836	0.9116	-0.04619	0.001643	-0.03026	0.08331	-0.06972	8.001e-11	NA	NA	-0.05774	4.868e-05	0.02602	0.3789	-0.04766	0.007725	-0.07006	8.342e-11	-0.0533	7.291e-06
11	rs4757134	13272902	C	T	0.4176	401355	-0.07018	0.0107	5.467e-11	-0.01906	0.2376	-0.02079	0.203	-0.002541	0.9204	-0.04589	0.001742	-0.0301	0.08441	-0.06968	8.082e-11	NA	NA	-0.05725	5.671e-05	0.02641	0.3686	-0.04719	0.008236	-0.07005	8.298e-11	-0.05341	6.896e-06
11	rs9783306	13276923	C	A	0.4175	401142	-0.07018	0.0107	5.514e-11	-0.01902	0.239	-0.02081	0.2031	-0.002981	0.9071	-0.04615	0.001658	-0.0303	0.08287	-0.06968	8.18e-11	NA	NA	-0.05777	4.815e-05	0.02581	0.3827	-0.04772	0.007656	-0.07002	8.529e-11	-0.0533	7.279e-06
11	rs1481876	13272171	A	G	0.4176	401394	-0.07014	0.0107	5.567e-11	-0.01888	0.242	-0.02061	0.207	-0.002121	0.9335	-0.04586	0.001753	-0.02995	0.08594	-0.06965	8.224e-11	NA	NA	-0.05725	5.664e-05	0.02644	0.3683	-0.04721	0.0082	-0.07002	8.393e-11	-0.05335	7.053e-06
11	rs1481879	13271768	C	T	0.4176	401393	-0.07013	0.0107	5.633e-11	-0.01886	0.2424	-0.02059	0.2073	-0.002111	0.9338	-0.04585	0.00176	-0.02995	0.08594	-0.06963	8.316e-11	NA	NA	-0.0572	5.761e-05	0.02644	0.3682	-0.0472	0.008222	-0.07	8.493e-11	-0.05333	7.096e-06
11	rs1351521	13268494	C	T	0.4167	399341	-0.07032	0.01073	5.635e-11	-0.02023	0.2113	-0.02221	0.1751	-0.006401	0.7993	-0.04667	0.001519	-0.03191	0.06821	-0.0698	8.399e-11	NA	NA	-0.05779	5.679e-05	0.01987	0.4926	-0.04777	0.007784	-0.07028	8.045e-11	-0.05375	6.396e-06
11	rs4757133	13268797	G	A	0.4164	399748	-0.07028	0.01073	5.681e-11	-0.01948	0.2289	-0.02142	0.191	-0.00544	0.8292	-0.04658	0.00155	-0.03072	0.07924	-0.06972	8.669e-11	NA	NA	-0.05822	4.913e-05	0.02152	0.4586	-0.04739	0.008311	-0.0703	7.836e-11	-0.0534	7.299e-06
11	rs1351520	13268538	A	G	0.4165	399514	-0.07028	0.01073	5.723e-11	-0.01993	0.2181	-0.02186	0.1821	-0.005747	0.8192	-0.04636	0.001625	-0.03147	0.07203	-0.06976	8.579e-11	NA	NA	-0.05848	4.596e-05	0.02047	0.4791	-0.0475	0.008102	-0.07028	7.99e-11	-0.05367	6.592e-06
11	rs757159517	13274920	CCA	C	0.4174	400572	-0.07018	0.01071	5.728e-11	-0.01888	0.2424	-0.02068	0.2059	-0.002105	0.9343	-0.04572	0.00183	-0.03057	0.08011	-0.06967	8.485e-11	NA	NA	-0.05715	5.898e-05	0.02875	0.3288	-0.04738	0.008027	-0.06996	9.173e-11	-0.05342	7.012e-06
11	rs4756762	13272778	G	A	0.4176	401341	-0.0701	0.0107	5.756e-11	-0.0191	0.2364	-0.02084	0.2019	-0.002533	0.9207	-0.04585	0.001758	-0.03015	0.08391	-0.0696	8.518e-11	NA	NA	-0.05723	5.702e-05	0.0264	0.369	-0.04719	0.008237	-0.06997	8.71e-11	-0.05334	7.082e-06
11	rs6486110	13270920	C	G	0.4176	401379	-0.07003	0.0107	5.978e-11	-0.01868	0.2469	-0.0204	0.2115	-0.001769	0.9445	-0.04568	0.00183	-0.02982	0.08732	-0.06953	8.822e-11	NA	NA	-0.05717	5.802e-05	0.02679	0.3618	-0.047	0.008503	-0.06991	9.008e-11	-0.0532	7.461e-06
11	rs1481881	13269536	T	C	0.4164	399907	-0.07018	0.01072	5.994e-11	-0.01945	0.2294	-0.02103	0.1991	-0.00488	0.8465	-0.04632	0.001639	-0.0307	0.07934	-0.06964	9.066e-11	NA	NA	-0.05784	5.457e-05	0.02256	0.4368	-0.04738	0.008306	-0.0701	8.788e-11	-0.05336	7.4e-06
11	rs12786955	13280635	G	C	0.4177	401325	-0.06998	0.0107	6.207e-11	-0.01851	0.2515	-0.02057	0.2081	-0.0003997	0.9875	-0.04578	0.001818	-0.03003	0.0856	-0.06944	9.419e-11	NA	NA	-0.05697	6.066e-05	0.02858	0.3351	-0.04733	0.008234	-0.06979	9.747e-11	-0.05319	7.533e-06
11	rs11022725	13273156	A	C	0.4178	401344	-0.06994	0.0107	6.349e-11	-0.01912	0.236	-0.02086	0.2016	-0.001654	0.9482	-0.04576	0.001804	-0.02977	0.08798	-0.0694	9.607e-11	NA	NA	-0.05696	6.21e-05	0.02685	0.3617	-0.04705	0.008474	-0.06978	9.735e-11	-0.05324	7.331e-06
11	rs11022726	13273305	G	A	0.4178	401344	-0.06994	0.0107	6.349e-11	-0.01912	0.236	-0.02086	0.2016	-0.001654	0.9482	-0.04576	0.001804	-0.02977	0.08798	-0.0694	9.607e-11	NA	NA	-0.05696	6.21e-05	0.02685	0.3617	-0.04705	0.008474	-0.06978	9.735e-11	-0.05324	7.331e-06
11	rs4757135	13280403	A	G	0.4174	401483	-0.0699	0.0107	6.581e-11	-0.01875	0.2448	-0.02099	0.1985	-0.001266	0.9601	-0.04529	0.001984	-0.02959	0.08902	-0.06945	9.445e-11	NA	NA	-0.0563	7.208e-05	0.02876	0.3238	-0.04674	0.008761	-0.06971	1.037e-10	-0.05315	7.67e-06
11	rs1351522	13268386	T	C	0.4165	399214	-0.06998	0.01073	7.007e-11	-0.02021	0.2121	-0.0222	0.1756	-0.004928	0.8449	-0.04599	0.001788	-0.03161	0.07112	-0.06944	1.055e-10	NA	NA	-0.05775	5.832e-05	0.02101	0.4689	-0.0468	0.009168	-0.06994	9.981e-11	-0.05365	6.709e-06
11	rs34588274	13269946	C	T	0.4234	391821	-0.07029	0.01081	7.981e-11	-0.02057	0.2038	-0.02194	0.1804	-0.003137	0.8991	-0.04536	0.002076	-0.0316	0.07084	-0.06976	1.201e-10	-0.08257	0.2799	-0.06064	2.583e-05	0.02112	0.4542	-0.04786	0.007448	-0.07023	1.159e-10	-0.05356	7.747e-06
11	rs11825506	13269937	A	G	0.4234	391901	-0.07014	0.01081	8.719e-11	-0.01932	0.2327	-0.02085	0.2031	-0.0009418	0.9696	-0.04428	0.00265	-0.03035	0.08275	-0.0696	1.316e-10	-0.05429	0.4773	-0.06014	2.981e-05	0.02468	0.382	-0.04636	0.009542	-0.07006	1.271e-10	-0.05351	7.873e-06
11	rs10766073	13317964	A	G	0.2718	397401	-0.07693	0.01191	1.069e-10	-0.02252	0.1829	-0.02258	0.1869	-0.0318	0.05459	-0.04868	0.06762	-0.02808	0.09682	-0.07633	1.661e-10	-0.04669	0.00175	-0.06127	3.019e-06	-0.03121	0.05307	-0.03403	0.1231	-0.07714	1.328e-10	-0.05666	5.449e-05
11	rs570129974	13299258	A	AG	0.3402	379261	-0.07361	0.01145	1.272e-10	-0.02	0.2359	-0.01924	0.26	-0.000662	0.9764	-0.05317	0.03711	-0.02655	0.1467	-0.07327	1.605e-10	-0.03403	0.06598	-0.05638	3.605e-05	0.003704	0.8664	NA	NA	-0.07341	1.92e-10	-0.05746	2.379e-05
11	rs11022752	13307622	G	A	0.2682	397917	-0.07615	0.01196	1.92e-10	-0.02117	0.2035	-0.02039	0.2262	-0.02745	0.1092	-0.04309	0.1456	-0.02694	0.1067	-0.07566	2.744e-10	-0.04374	0.004226	-0.05887	9.814e-06	-0.02624	0.115	-0.0315	0.1806	-0.07644	2.269e-10	-0.05634	5.356e-05
11	rs11022753	13310854	C	T	0.2675	399667	-0.07597	0.01194	1.992e-10	-0.02145	0.1983	-0.02119	0.2093	-0.02679	0.1181	-0.04091	0.1654	-0.02735	0.101	-0.07546	2.87e-10	-0.04308	0.004763	-0.0591	8.772e-06	-0.02566	0.1228	-0.02809	0.2327	-0.07641	2.162e-10	-0.05615	5.674e-05
11	rs11022751	13307613	C	T	0.2683	397837	-0.07601	0.01196	2.071e-10	-0.02097	0.2079	-0.02013	0.2323	-0.02731	0.1109	-0.04259	0.15	-0.02683	0.1081	-0.07552	2.955e-10	-0.04367	0.004281	-0.05879	1.005e-05	-0.02614	0.1164	-0.03085	0.1895	-0.07624	2.518e-10	-0.05615	5.659e-05
11	rs11826480	13279997	T	C	0.4217	394778	-0.06838	0.01077	2.177e-10	-0.01792	0.268	-0.01959	0.2317	0.003258	0.8975	-0.04416	0.002648	-0.02839	0.1039	-0.06802	2.913e-10	NA	NA	-0.05463	0.0001223	0.03032	0.297	-0.04567	0.01059	-0.06812	3.511e-10	-0.05209	1.267e-05
11	rs11828583	13279963	A	C	0.4217	394777	-0.06838	0.01077	2.181e-10	-0.01789	0.2688	-0.01956	0.2325	0.003352	0.8946	-0.04414	0.002661	-0.02835	0.1043	-0.06801	2.918e-10	NA	NA	-0.0546	0.0001233	0.03045	0.2949	-0.04563	0.01066	-0.06811	3.518e-10	-0.05208	1.273e-05
11	rs11022754	13313243	A	G	0.2675	399642	-0.07576	0.01194	2.228e-10	-0.02115	0.2048	-0.02088	0.216	-0.02631	0.1249	-0.04023	0.1725	-0.02698	0.1057	-0.07526	3.202e-10	-0.0428	0.005048	-0.05896	9.192e-06	-0.02521	0.1294	-0.02746	0.2434	-0.07619	2.435e-10	-0.05596	6.011e-05
11	rs4146388	13306605	T	C	0.2677	399802	-0.07574	0.01194	2.238e-10	-0.02195	0.1879	-0.02152	0.2021	-0.02621	0.1262	-0.04053	0.1697	-0.02774	0.09616	-0.07524	3.198e-10	-0.04281	0.005038	-0.05898	9.119e-06	-0.02526	0.1286	-0.02719	0.2481	-0.07616	2.45e-10	-0.05592	6.066e-05
11	rs11022750	13307594	A	G	0.2683	397863	-0.07587	0.01196	2.242e-10	-0.02085	0.2104	-0.02005	0.2341	-0.02696	0.1157	-0.04194	0.1564	-0.02674	0.1093	-0.07536	3.222e-10	-0.04339	0.004537	-0.05851	1.11e-05	-0.0258	0.1213	-0.02977	0.2056	-0.0762	2.582e-10	-0.056	5.936e-05
11	rs11022738	13293182	C	T	0.2732	401354	-0.07501	0.01184	2.368e-10	-0.02441	0.1322	-0.02329	0.1559	-0.02989	0.07331	-0.04474	0.1615	-0.03103	0.057	-0.07449	3.46e-10	-0.04393	0.004098	-0.05823	1.119e-05	-0.02625	0.1162	-0.02992	0.2209	-0.07534	2.712e-10	-0.05561	5.029e-05
11	rs10832017	13309671	A	G	0.268	399641	-0.07536	0.01194	2.728e-10	-0.02002	0.2295	-0.0198	0.2402	-0.02531	0.1401	-0.03817	0.1972	-0.02637	0.114	-0.07482	3.967e-10	-0.04212	0.005805	-0.05845	1.098e-05	-0.02457	0.1397	-0.0262	0.267	-0.07577	2.996e-10	-0.05524	7.355e-05
11	rs11022749	13307366	G	A	0.2684	399702	-0.07526	0.01193	2.811e-10	-0.02113	0.2042	-0.02085	0.2157	-0.02562	0.1349	-0.03905	0.1892	-0.02665	0.1103	-0.07472	4.1e-10	-0.04214	0.0058	-0.05845	1.094e-05	-0.02466	0.1384	-0.02665	0.2581	-0.07564	3.137e-10	-0.05511	7.523e-05
11	rs10832012	13293248	C	A	0.2729	401330	-0.07467	0.01184	2.902e-10	-0.02379	0.1426	-0.02274	0.1662	-0.02899	0.0823	-0.03985	0.2105	-0.02971	0.06831	-0.07416	4.202e-10	-0.04279	0.005162	-0.0576	1.393e-05	-0.02515	0.1322	-0.02689	0.2703	-0.07494	3.42e-10	-0.05514	5.876e-05
11	rs11022742	13296561	C	T	0.2729	401180	-0.07468	0.01185	2.906e-10	-0.02374	0.1436	-0.02282	0.1648	-0.0287	0.08553	-0.03883	0.2222	-0.03014	0.06447	-0.07416	4.226e-10	-0.04268	0.005278	-0.05754	1.424e-05	-0.02498	0.1349	-0.0267	0.2737	-0.07495	3.422e-10	-0.05518	5.82e-05
11	rs4757141	13307095	G	A	0.2681	399758	-0.07518	0.01193	2.966e-10	-0.02061	0.2159	-0.02045	0.2251	-0.02492	0.1463	-0.03765	0.2035	-0.02658	0.1111	-0.07465	4.307e-10	-0.04191	0.006067	-0.05839	1.12e-05	-0.02432	0.1438	-0.02567	0.2769	-0.07559	3.281e-10	-0.0551	7.64e-05
11	rs7107287	13312969	T	G	0.2679	399610	-0.07517	0.01194	3.021e-10	-0.01987	0.233	-0.01965	0.2438	-0.02494	0.146	-0.038	0.1991	-0.02606	0.1184	-0.07464	4.39e-10	-0.04191	0.006058	-0.05836	1.135e-05	-0.02423	0.1453	-0.02587	0.2729	-0.07557	3.336e-10	-0.05512	7.609e-05
11	rs2279284	13298750	T	C	0.2729	401185	-0.07455	0.01185	3.108e-10	-0.02357	0.1464	-0.02265	0.168	-0.02861	0.08649	-0.03873	0.2231	-0.02987	0.06692	-0.07403	4.512e-10	-0.04257	0.005393	-0.05747	1.456e-05	-0.02497	0.135	-0.02643	0.2786	-0.07483	3.659e-10	-0.05505	6.049e-05
11	rs12295734	13292281	G	C	0.293	400470	-0.07303	0.01161	3.124e-10	-0.02536	0.09575	-0.02478	0.1079	-0.02455	0.156	-0.03528	0.508	-0.02516	0.1223	-0.07232	5.106e-10	-0.04021	0.01025	-0.0563	1.859e-05	-0.02074	0.2308	-0.01871	0.5212	-0.0731	4.046e-10	-0.05494	3.064e-05
11	rs10832019	13313879	T	C	0.2679	399605	-0.07509	0.01194	3.155e-10	-0.01965	0.2382	-0.01943	0.2493	-0.02479	0.1485	-0.03747	0.2055	-0.02582	0.1218	-0.07456	4.581e-10	-0.04179	0.006207	-0.05826	1.172e-05	-0.02409	0.1477	-0.02549	0.2801	-0.0755	3.484e-10	-0.05498	7.955e-05
11	rs7934154	13314148	T	G	0.2679	399605	-0.07509	0.01194	3.155e-10	-0.01965	0.2382	-0.01943	0.2493	-0.02479	0.1485	-0.03747	0.2055	-0.02582	0.1218	-0.07456	4.581e-10	-0.04179	0.006207	-0.05826	1.172e-05	-0.02409	0.1477	-0.02549	0.2801	-0.0755	3.484e-10	-0.05498	7.955e-05
11	rs11022755	13315049	C	T	0.2679	399597	-0.07506	0.01194	3.212e-10	-0.01961	0.2392	-0.01939	0.2504	-0.02475	0.1491	-0.03743	0.2059	-0.0258	0.1221	-0.07453	4.662e-10	-0.04175	0.006258	-0.05822	1.19e-05	-0.02405	0.1483	-0.02543	0.2813	-0.07546	3.547e-10	-0.05494	8.051e-05
11	rs11022743	13297800	A	G	0.2729	401192	-0.0744	0.01185	3.366e-10	-0.0232	0.153	-0.02214	0.1778	-0.02856	0.08701	-0.03924	0.2176	-0.02952	0.07026	-0.0739	4.858e-10	-0.04258	0.005392	-0.05743	1.483e-05	-0.02489	0.1364	-0.0264	0.2792	-0.07467	3.984e-10	-0.05491	6.326e-05
11	rs10832013	13295353	G	T	0.3036	401238	-0.07177	0.01148	4.014e-10	-0.02382	0.1212	-0.02401	0.1227	-0.02554	0.1229	NA	NA	-0.02537	0.1231	-0.07103	6.6e-10	-0.03874	0.01404	-0.05572	1.501e-05	-0.01689	0.339	-0.02348	0.3682	-0.07195	4.871e-10	-0.05332	4.433e-05
11	rs148728593	13291823	A	ATATATT	0.2937	400571	-0.07237	0.0116	4.348e-10	-0.02523	0.09744	-0.0247	0.1089	-0.0232	0.18	-0.04329	0.4273	-0.02434	0.1346	-0.07168	7.013e-10	-0.03913	0.01248	-0.05583	2.116e-05	-0.0195	0.2598	-0.02184	0.4559	-0.07242	5.687e-10	-0.05373	4.626e-05
11	rs4757137	13291827	T	G	0.2726	400895	-0.07378	0.01185	4.829e-10	-0.02252	0.1656	-0.02147	0.1915	-0.02819	0.0914	-0.03909	0.2206	-0.02912	0.0742	-0.07327	6.966e-10	-0.04221	0.005842	-0.05678	1.876e-05	-0.02414	0.1489	-0.0247	0.3122	-0.07407	5.639e-10	-0.05402	8.364e-05
11	rs4414197	13306311	T	G	0.2897	399800	-0.0725	0.01165	4.912e-10	-0.02139	0.1687	-0.02182	0.1653	-0.01869	0.2941	-0.02589	0.5618	-0.01969	0.2371	-0.07182	7.849e-10	-0.03739	0.01653	-0.05607	1.974e-05	-0.01797	0.296	-0.01873	0.4981	-0.07259	6.295e-10	-0.05327	6.538e-05
11	rs1384024	13296644	C	A	0.2943	401300	-0.07203	0.01158	4.928e-10	-0.0242	0.1114	-0.02388	0.1207	-0.02219	0.1999	-0.02419	0.6642	-0.02344	0.1495	-0.07131	8.093e-10	-0.03846	0.01403	-0.05525	2.54e-05	-0.01837	0.2886	-0.0182	0.536	-0.07204	6.567e-10	-0.0533	5.175e-05
11	rs1384029	13293019	T	C	0.2946	401436	-0.07195	0.01157	5.038e-10	-0.02425	0.1103	-0.02356	0.1253	-0.02262	0.1904	-0.02851	0.6134	-0.02301	0.157	-0.07125	8.19e-10	-0.03868	0.01354	-0.05535	2.446e-05	-0.01889	0.2751	-0.01885	0.5198	-0.07194	6.792e-10	-0.0533	5.088e-05
11	rs1384027	13295920	A	T	0.2943	401326	-0.07199	0.01158	5.042e-10	-0.0239	0.1159	-0.02342	0.1281	-0.02217	0.2004	-0.02404	0.6664	-0.02308	0.1558	-0.0713	8.141e-10	-0.03848	0.014	-0.05528	2.511e-05	-0.01829	0.2905	-0.01789	0.543	-0.072	6.715e-10	-0.05331	5.159e-05
11	rs998089	13284111	T	C	0.2723	399607	-0.07385	0.01188	5.048e-10	-0.02383	0.143	-0.02241	0.1736	-0.02858	0.0872	-0.0383	0.228	-0.02925	0.07352	-0.07334	7.25e-10	-0.03995	0.0095	-0.05579	2.781e-05	-0.0245	0.1431	-0.02555	0.295	-0.07398	6.36e-10	-0.05481	6.806e-05
11	rs34148132	13314475	T	C	0.2895	399622	-0.07246	0.01166	5.07e-10	-0.02033	0.1909	-0.02063	0.1898	-0.0184	0.3017	-0.02187	0.6227	-0.01837	0.27	-0.07174	8.226e-10	-0.03737	0.01657	-0.05604	1.999e-05	-0.01775	0.3016	-0.01738	0.5292	-0.07253	6.577e-10	-0.0531	6.916e-05
11	rs1384025	13296446	G	T	0.2943	401357	-0.07192	0.01158	5.225e-10	-0.02401	0.1143	-0.02353	0.1262	-0.02219	0.1999	-0.02428	0.6633	-0.02322	0.1533	-0.07121	8.504e-10	-0.03834	0.01435	-0.05523	2.552e-05	-0.01828	0.2909	-0.01779	0.5455	-0.07193	6.958e-10	-0.05318	5.373e-05
11	rs1384028	13295767	C	T	0.2943	401366	-0.0719	0.01158	5.295e-10	-0.02398	0.1147	-0.02351	0.1267	-0.02213	0.2012	-0.02401	0.6668	-0.02318	0.154	-0.07119	8.602e-10	-0.0383	0.01444	-0.05519	2.591e-05	-0.01823	0.292	-0.01766	0.5483	-0.07191	7.052e-10	-0.05319	5.354e-05
11	rs1384026	13296401	T	A	0.2943	401366	-0.0719	0.01158	5.295e-10	-0.02398	0.1147	-0.02351	0.1267	-0.02213	0.2012	-0.02401	0.6668	-0.02318	0.154	-0.07119	8.602e-10	-0.0383	0.01444	-0.05519	2.591e-05	-0.01823	0.292	-0.01766	0.5483	-0.07191	7.052e-10	-0.05319	5.354e-05
11	rs2403662	13302822	A	G	0.2895	400959	-0.07225	0.01164	5.383e-10	-0.02286	0.1392	-0.02346	0.1339	-0.02035	0.2524	-0.02827	0.5322	-0.02011	0.2239	-0.07151	8.838e-10	-0.03885	0.01255	-0.05596	2.021e-05	-0.01952	0.2549	-0.01988	0.4768	-0.07227	7.161e-10	-0.05305	6.67e-05
11	rs10832014	13295415	T	A	0.2943	401367	-0.07186	0.01158	5.404e-10	-0.02391	0.1157	-0.02344	0.1278	-0.02204	0.203	-0.02344	0.6744	-0.02311	0.1554	-0.07115	8.78e-10	-0.03823	0.01462	-0.05514	2.632e-05	-0.01815	0.2943	-0.01738	0.5546	-0.07187	7.197e-10	-0.05314	5.447e-05
11	rs1481892	13301921	G	C	0.2895	401447	-0.07218	0.01163	5.488e-10	-0.02302	0.1364	-0.02357	0.1318	-0.0204	0.2514	-0.02879	0.5266	-0.02056	0.2134	-0.07144	8.991e-10	-0.03882	0.01262	-0.05567	2.224e-05	-0.01949	0.2557	-0.02033	0.4674	-0.07225	7.093e-10	-0.05321	6.28e-05
11	rs900145	13293905	C	T	0.2943	401483	-0.0718	0.01158	5.539e-10	-0.02381	0.1171	-0.02333	0.1294	-0.02196	0.2045	-0.02462	0.6588	-0.02255	0.1655	-0.07109	9.028e-10	-0.03814	0.01484	-0.05509	2.666e-05	-0.01852	0.2844	-0.01739	0.5544	-0.07181	7.389e-10	-0.05296	5.739e-05
11	rs900147	13293840	G	A	0.2943	401468	-0.07181	0.01158	5.54e-10	-0.02387	0.1162	-0.02339	0.1283	-0.02192	0.2052	-0.02344	0.6744	-0.02259	0.1646	-0.07109	9.02e-10	-0.03817	0.01478	-0.05503	2.721e-05	-0.01828	0.2908	-0.01768	0.5477	-0.07181	7.39e-10	-0.05304	5.611e-05
11	rs1351525	13301548	A	T	0.2895	401446	-0.07216	0.01163	5.549e-10	-0.02302	0.1364	-0.02357	0.1318	-0.0204	0.2514	-0.02879	0.5266	-0.02056	0.2134	-0.07142	9.071e-10	-0.03882	0.01263	-0.05563	2.257e-05	-0.01949	0.2557	-0.02033	0.4674	-0.07223	7.172e-10	-0.05318	6.349e-05
11	rs11022735	13292727	A	C	0.2943	401463	-0.0718	0.01158	5.566e-10	-0.02393	0.1153	-0.02345	0.1274	-0.02203	0.203	-0.02217	0.6909	-0.0227	0.1627	-0.07109	9.056e-10	-0.03822	0.01465	-0.05506	2.701e-05	-0.01839	0.2879	-0.01732	0.556	-0.0718	7.425e-10	-0.05298	5.712e-05
11	rs2279285	13298687	G	T	0.2943	401369	-0.0718	0.01158	5.569e-10	-0.02388	0.1163	-0.02341	0.1282	-0.02203	0.2034	-0.02112	0.704	-0.02302	0.1571	-0.0711	9.042e-10	-0.03814	0.01486	-0.05512	2.644e-05	-0.01807	0.2964	-0.01784	0.5443	-0.07181	7.417e-10	-0.05306	5.592e-05
11	rs7109016	13293979	A	T	0.2943	401468	-0.07179	0.01158	5.59e-10	-0.02385	0.1166	-0.02336	0.1288	-0.02188	0.206	-0.02306	0.6794	-0.02256	0.1652	-0.07108	9.101e-10	-0.03814	0.01486	-0.05501	2.74e-05	-0.01825	0.2917	-0.01758	0.5501	-0.0718	7.456e-10	-0.05301	5.649e-05
11	rs2279287	13298485	T	C	0.2943	401373	-0.07178	0.01158	5.659e-10	-0.02378	0.1178	-0.0233	0.13	-0.02181	0.2078	-0.02111	0.7041	-0.0229	0.1592	-0.07107	9.178e-10	-0.03805	0.01508	-0.05506	2.699e-05	-0.01796	0.2993	-0.0178	0.5453	-0.07179	7.536e-10	-0.053	5.71e-05
11	rs2279286	13298519	G	A	0.2943	401373	-0.07178	0.01158	5.659e-10	-0.02378	0.1178	-0.0233	0.13	-0.02181	0.2078	-0.02111	0.7041	-0.0229	0.1592	-0.07107	9.178e-10	-0.03805	0.01508	-0.05506	2.699e-05	-0.01796	0.2993	-0.0178	0.5453	-0.07179	7.536e-10	-0.053	5.71e-05
11	rs1384030	13292909	T	C	0.2944	401451	-0.07173	0.01157	5.757e-10	-0.0238	0.1172	-0.02336	0.1288	-0.0219	0.2055	-0.02268	0.6832	-0.02255	0.1653	-0.07102	9.354e-10	-0.03815	0.01484	-0.05509	2.674e-05	-0.01826	0.2911	-0.01748	0.552	-0.07174	7.68e-10	-0.05294	5.779e-05
11	rs4757138	13297925	A	G	0.2943	401272	-0.07174	0.01158	5.806e-10	-0.0236	0.1206	-0.02328	0.1304	-0.02161	0.2121	-0.01969	0.7232	-0.02272	0.1625	-0.07101	9.529e-10	-0.03809	0.01499	-0.05498	2.778e-05	-0.01784	0.3026	-0.01781	0.5449	-0.07175	7.712e-10	-0.05295	5.796e-05
11	rs4603287	13301335	T	G	0.2895	401443	-0.07205	0.01163	5.887e-10	-0.02283	0.1395	-0.02339	0.1348	-0.02035	0.2525	-0.02874	0.5273	-0.02036	0.2179	-0.07131	9.651e-10	-0.03875	0.01278	-0.05547	2.385e-05	-0.01943	0.2573	-0.02028	0.4685	-0.07212	7.609e-10	-0.05305	6.6e-05
11	rs7926712	13303085	A	G	0.2894	400855	-0.07204	0.01164	6.093e-10	-0.02309	0.1354	-0.02369	0.1302	-0.02026	0.2545	-0.0281	0.5343	-0.02034	0.2187	-0.0713	1e-09	-0.03858	0.01318	-0.05577	2.165e-05	-0.01921	0.2626	-0.01926	0.4906	-0.07208	7.998e-10	-0.05285	7.144e-05
11	rs10832011	13287938	G	A	0.2935	401189	-0.0717	0.01159	6.11e-10	-0.02315	0.1284	-0.02274	0.1401	-0.02297	0.1839	-0.03442	0.5217	-0.02268	0.1627	-0.07105	9.595e-10	-0.03824	0.01458	-0.05534	2.478e-05	-0.01873	0.2786	-0.01735	0.5519	-0.07167	8.319e-10	-0.05299	5.832e-05
11	rs900146	13293887	C	T	0.2944	401454	-0.07161	0.01158	6.168e-10	-0.0235	0.1221	-0.02303	0.1344	-0.02148	0.2144	-0.02128	0.7025	-0.02216	0.1728	-0.0709	1.003e-09	-0.0378	0.01575	-0.05478	2.955e-05	-0.01784	0.3024	-0.01644	0.5761	-0.0716	8.301e-10	-0.05277	6.099e-05
11	rs4757140	13300540	G	T	0.2938	401368	-0.07164	0.01158	6.189e-10	-0.0235	0.1227	-0.02308	0.1344	-0.02144	0.217	-0.01664	0.7588	-0.02224	0.1714	-0.07088	1.032e-09	-0.03782	0.01566	-0.05486	2.889e-05	-0.01797	0.2985	-0.01983	0.4983	-0.07169	8.054e-10	-0.0529	5.97e-05
11	rs3993105	13303071	C	T	0.2895	400818	-0.07201	0.01164	6.211e-10	-0.02315	0.1343	-0.02382	0.128	-0.02032	0.2532	-0.02778	0.5387	-0.02039	0.2177	-0.07127	1.017e-09	-0.03861	0.01311	-0.05577	2.166e-05	-0.01929	0.2606	-0.01928	0.4899	-0.07204	8.153e-10	-0.05283	7.171e-05
11	rs12361893	13301114	C	G	0.2937	401373	-0.07162	0.01158	6.287e-10	-0.02354	0.1222	-0.02311	0.1337	-0.02136	0.2188	-0.01661	0.759	-0.0223	0.1703	-0.07085	1.05e-09	-0.03769	0.01599	-0.05484	2.913e-05	-0.0178	0.3032	-0.01943	0.5069	-0.07169	8.088e-10	-0.05288	6.021e-05
11	rs4757139	13300456	C	T	0.2938	401374	-0.07158	0.01158	6.393e-10	-0.02341	0.1242	-0.02298	0.1359	-0.02133	0.2194	-0.01695	0.7546	-0.02215	0.1732	-0.07082	1.067e-09	-0.03773	0.0159	-0.05483	2.924e-05	-0.0179	0.3006	-0.01978	0.4993	-0.07163	8.321e-10	-0.05284	6.083e-05
11	rs11022769	13352405	C	A	0.2488	384114	-0.07708	0.01248	6.544e-10	-0.00984	0.6205	-0.01547	0.441	-0.03744	0.01529	-0.03788	0.06157	-0.02167	0.2562	-0.07681	7.888e-10	-0.04824	0.0009594	-0.06308	1.964e-06	-0.03538	0.02291	-0.03126	0.08055	-0.07853	4.335e-10	-0.05079	0.000904
11	rs4146386	13291979	A	G	0.2943	401454	-0.07146	0.01158	6.7e-10	-0.02353	0.1216	-0.02304	0.1342	-0.0213	0.2183	-0.0185	0.7398	-0.02214	0.1733	-0.07075	1.09e-09	-0.0376	0.01634	-0.05463	3.12e-05	-0.01766	0.3075	-0.01644	0.5762	-0.07147	8.935e-10	-0.05265	6.362e-05
11	rs55689167	13279979	G	A	0.4196	392427	-0.06674	0.01081	6.711e-10	-0.01599	0.3214	-0.01759	0.2811	0.006494	0.7961	-0.04175	0.004491	-0.02439	0.1626	-0.0663	9.295e-10	NA	NA	-0.05211	0.0002563	0.03376	0.245	-0.04382	0.01389	-0.06672	9.14e-10	-0.05102	1.917e-05
11	rs36170258	13311263	C	T	0.2891	399621	-0.07192	0.01166	6.924e-10	-0.01958	0.2081	-0.01995	0.2051	-0.01672	0.3477	-0.01154	0.7944	-0.0167	0.3157	-0.07126	1.087e-09	-0.03587	0.02141	-0.0551	2.749e-05	-0.01634	0.3414	-0.01398	0.6123	-0.07195	9.127e-10	-0.05229	9.01e-05
11	rs1481891	13310718	T	C	0.2892	399630	-0.07191	0.01166	6.972e-10	-0.01952	0.2096	-0.01989	0.2066	-0.01673	0.3473	-0.01155	0.7942	-0.01677	0.3138	-0.07124	1.094e-09	-0.03588	0.02139	-0.05508	2.768e-05	-0.01636	0.341	-0.01399	0.612	-0.07194	9.19e-10	-0.05227	9.057e-05
11	rs11022768	13352394	A	G	0.2456	384275	-0.07718	0.01252	7.158e-10	-0.01237	0.53	-0.01809	0.3635	-0.03838	0.01274	-0.04053	0.04296	-0.02399	0.2058	-0.07693	8.534e-10	-0.04899	0.0007893	-0.06351	1.727e-06	-0.03634	0.01926	-0.03333	0.0608	-0.07868	4.663e-10	-0.05272	0.0005689
11	rs2403661	13285281	T	G	0.2931	399519	-0.07157	0.01162	7.208e-10	-0.02402	0.1153	-0.02315	0.1339	-0.02371	0.1707	-0.03258	0.5416	-0.02241	0.1688	-0.07092	1.13e-09	-0.03547	0.02445	-0.05394	4.238e-05	-0.01875	0.2787	-0.01762	0.5457	-0.07146	1.015e-09	-0.0532	5.684e-05
11	rs4353253	13310263	G	C	0.2892	399661	-0.07184	0.01166	7.213e-10	-0.0193	0.2147	-0.01966	0.2117	-0.01653	0.3533	-0.01163	0.7928	-0.01661	0.3183	-0.07117	1.134e-09	-0.03572	0.02195	-0.05496	2.884e-05	-0.01615	0.347	-0.01389	0.6146	-0.07187	9.509e-10	-0.05215	9.422e-05
11	rs12290622	13314307	G	A	0.2891	399627	-0.07177	0.01166	7.523e-10	-0.01924	0.2161	-0.01961	0.213	-0.01644	0.3559	-0.009737	0.8259	-0.01643	0.3237	-0.0711	1.181e-09	-0.03574	0.02189	-0.05491	2.931e-05	-0.01611	0.3484	-0.01316	0.6332	-0.07181	9.853e-10	-0.05205	9.703e-05
11	rs10832018	13312424	G	A	0.2892	399650	-0.07176	0.01166	7.534e-10	-0.01922	0.2166	-0.01958	0.2138	-0.01636	0.3581	-0.01074	0.8084	-0.01637	0.3254	-0.07109	1.185e-09	-0.03569	0.02208	-0.05488	2.957e-05	-0.01599	0.352	-0.01344	0.626	-0.07179	9.933e-10	-0.05208	9.622e-05
11	11:13295751_AT_A	13295751	AT	A	0.2955	397697	-0.0715	0.01162	7.56e-10	-0.02291	0.1322	-0.02218	0.15	-0.02013	0.245	-0.01431	0.7914	-0.02205	0.1759	-0.07076	1.234e-09	-0.03735	0.01711	-0.0547	3.155e-05	-0.01697	0.3267	-0.01273	0.6633	-0.07164	9.342e-10	-0.05233	7.357e-05
11	rs2035380	13284345	T	C	0.2931	399547	-0.07142	0.01162	7.813e-10	-0.02396	0.1163	-0.0232	0.1331	-0.02364	0.1719	-0.03335	0.5307	-0.02231	0.1707	-0.07075	1.233e-09	-0.03551	0.0243	-0.05374	4.524e-05	-0.01868	0.2804	-0.01778	0.5417	-0.07127	1.125e-09	-0.0532	5.662e-05
11	rs7928655	13300252	C	G	0.2943	401400	-0.07108	0.01158	8.242e-10	-0.0229	0.1319	-0.02246	0.1444	-0.02059	0.2345	-0.01048	0.8505	-0.02172	0.1817	-0.07032	1.368e-09	-0.03696	0.01824	-0.05422	3.575e-05	-0.017	0.326	-0.01708	0.5617	-0.07108	1.097e-09	-0.05228	7.176e-05
11	rs11022756	13315439	A	C	0.2891	399602	-0.07143	0.01166	9.052e-10	-0.01892	0.2238	-0.01938	0.2184	-0.01588	0.3724	-0.008896	0.8407	-0.01624	0.3295	-0.07077	1.411e-09	-0.03511	0.02434	-0.05461	3.242e-05	-0.01543	0.3691	-0.0124	0.6529	-0.07145	1.193e-09	-0.05191	0.0001014
11	rs10628863	13285153	G	GAGGGAGGA	0.2945	396515	-0.07112	0.01164	1.004e-09	-0.02523	0.1007	-0.02441	0.1167	-0.02266	0.1954	-0.03425	0.4963	-0.02485	0.1299	-0.07046	1.575e-09	-0.03554	0.026	-0.0539	4.641e-05	-0.01847	0.291	-0.0191	0.5063	-0.07084	1.532e-09	-0.05271	7.392e-05
11	rs11022765	13345115	A	C	0.2501	398279	-0.07456	0.01223	1.079e-09	-0.005691	0.77	-0.007573	0.7003	-0.03209	0.03931	-0.03423	0.08696	-0.01504	0.4224	-0.07423	1.357e-09	-0.04487	0.001763	-0.05911	6.518e-06	-0.03194	0.0359	-0.02423	0.191	-0.07578	8.025e-10	-0.05288	0.0003078
11	rs7941761	13351181	T	C	0.2503	387539	-0.07532	0.01239	1.226e-09	-0.004324	0.8275	-0.009833	0.6239	-0.03339	0.02976	-0.03416	0.09115	-0.01625	0.3933	-0.07504	1.492e-09	-0.0457	0.001662	-0.06085	3.874e-06	-0.03183	0.03978	-0.02644	0.1379	-0.07697	7.397e-10	-0.04786	0.001574
11	rs540667189	13283648	GGTTTT	G	0.2722	396337	-0.07219	0.01193	1.429e-09	-0.02369	0.1458	-0.02245	0.1733	-0.02742	0.1023	-0.03967	0.218	-0.02952	0.07117	-0.07164	2.075e-09	-0.03832	0.01367	-0.05488	4.189e-05	-0.02299	0.1714	-0.0246	0.3171	-0.07203	2.053e-09	-0.05231	0.0001511
11	rs12805304	13344645	A	T	0.2504	398595	-0.07386	0.01222	1.501e-09	-0.005575	0.7744	-0.007813	0.6912	-0.03111	0.04557	-0.03329	0.09583	-0.0153	0.4143	-0.07352	1.9e-09	-0.04373	0.002288	-0.0584	8.29e-06	-0.03077	0.04317	-0.02329	0.2086	-0.07505	1.131e-09	-0.052	0.0003822
11	rs61882122	13299895	A	G	0.2984	398916	-0.06986	0.01156	1.531e-09	-0.02407	0.1104	-0.02429	0.1115	-0.02417	0.1565	-0.03623	0.4481	-0.02387	0.1382	-0.06921	2.371e-09	-0.03917	0.01139	-0.05414	3.265e-05	-0.02154	0.2062	-0.02818	0.3169	-0.06975	2.132e-09	-0.05237	6.498e-05
11	rs71204278	13345049	T	C	0.2498	395990	-0.07398	0.01227	1.644e-09	-0.002347	0.9042	-0.004631	0.8142	-0.03027	0.05282	-0.0351	0.0809	-0.01342	0.4749	-0.07364	2.076e-09	-0.04435	0.00207	-0.05909	7.033e-06	-0.03072	0.04448	-0.02367	0.2029	-0.07518	1.238e-09	-0.0519	0.000417
11	rs7951393	13318431	C	T	0.286	398901	-0.07041	0.01171	1.819e-09	-0.01074	0.5354	-0.01239	0.4797	-0.02445	0.1228	-0.02011	0.4982	-0.01175	0.5243	-0.06982	2.627e-09	-0.03827	0.01021	-0.0557	1.265e-05	-0.02013	0.2157	-0.02133	0.3011	-0.07072	2.035e-09	-0.05108	0.000119
11	rs10766076	13340710	A	T	0.2505	399213	-0.07339	0.01221	1.837e-09	-0.006028	0.7563	-0.008651	0.6596	-0.03138	0.04342	-0.03377	0.09107	-0.01507	0.4207	-0.07307	2.295e-09	-0.0439	0.002178	-0.05787	9.788e-06	-0.03085	0.04233	-0.02434	0.1884	-0.0745	1.443e-09	-0.05201	0.0003778
11	rs6486116	13319838	A	C	0.2859	399410	-0.07018	0.0117	2.006e-09	-0.01129	0.5151	-0.01284	0.4641	-0.02436	0.1236	-0.02191	0.455	-0.01282	0.4874	-0.06964	2.827e-09	-0.03739	0.01195	-0.05507	1.559e-05	-0.01893	0.2431	-0.0204	0.3204	-0.07062	2.109e-09	-0.0507	0.0001319
11	rs10832022	13339272	G	A	0.2506	399642	-0.07316	0.0122	2.013e-09	-0.005189	0.7891	-0.007567	0.6996	-0.0308	0.04728	-0.03284	0.1004	-0.01399	0.4541	-0.07283	2.528e-09	-0.04331	0.002482	-0.05715	1.245e-05	-0.03023	0.04648	-0.02421	0.1907	-0.07426	1.586e-09	-0.05147	0.0004295
11	rs60521023	13314102	A	AT	0.2894	396623	-0.07015	0.0117	2.033e-09	-0.01677	0.2832	-0.01682	0.2877	-0.01659	0.3521	-0.004683	0.9154	-0.01461	0.3823	-0.06947	3.156e-09	-0.03513	0.02468	-0.05305	5.687e-05	-0.01571	0.3616	-0.0115	0.6767	-0.07021	2.584e-09	-0.05025	0.0001785
11	rs7924734	13350747	G	A	0.2503	387667	-0.07418	0.01239	2.149e-09	-0.003135	0.8744	-0.008612	0.6675	-0.03241	0.03487	-0.03301	0.1027	-0.01443	0.4482	-0.07389	2.611e-09	-0.04438	0.002256	-0.05973	5.784e-06	-0.03064	0.04781	-0.02531	0.1554	-0.07583	1.296e-09	-0.0462	0.002273
11	rs10832021	13324530	G	A	0.2862	401483	-0.06934	0.01166	2.763e-09	-0.01147	0.5066	-0.01345	0.4413	-0.0247	0.1165	-0.0162	0.5692	-0.01007	0.5845	-0.06874	3.989e-09	-0.03627	0.0141	-0.05399	2.106e-05	-0.01869	0.2453	-0.01953	0.3368	-0.06987	2.761e-09	-0.04981	0.0001643
11	rs6486119	13323789	T	C	0.286	400606	-0.06929	0.01168	2.987e-09	-0.01237	0.4741	-0.01477	0.3983	-0.0249	0.1146	-0.01596	0.5757	-0.01075	0.5597	-0.06877	4.162e-09	-0.03607	0.01489	-0.05395	2.207e-05	-0.01858	0.2492	-0.01923	0.3452	-0.06983	2.986e-09	-0.04964	0.0001744
11	rs6486122	13361524	C	T	0.3086	401483	-0.06769	0.01141	3.027e-09	-0.02771	0.05062	-0.03178	0.02664	-0.03704	0.003997	-0.04398	0.0006462	-0.03231	0.02631	-0.06787	2.871e-09	-0.04411	0.0004815	-0.05482	3.733e-06	-0.03685	0.003994	-0.03487	0.01187	-0.07358	3.964e-10	-0.1738	0.02974
11	rs6486118	13323786	G	A	0.286	400555	-0.06908	0.01168	3.342e-09	-0.01177	0.496	-0.01416	0.4182	-0.02471	0.1174	-0.01522	0.5935	-0.01063	0.5644	-0.06856	4.639e-09	-0.03586	0.01552	-0.05376	2.366e-05	-0.01838	0.2545	-0.01896	0.352	-0.06961	3.346e-09	-0.04931	0.000193
11	rs7114573	13323498	A	C	0.2866	401109	-0.06891	0.01167	3.485e-09	-0.01102	0.5238	-0.01309	0.4539	-0.02388	0.1302	-0.01137	0.6909	-0.009446	0.6085	-0.06836	4.91e-09	-0.03556	0.01632	-0.05347	2.563e-05	-0.01752	0.2773	-0.01689	0.4076	-0.06936	3.643e-09	-0.04925	0.0001949
11	rs7949336	13319894	G	A	0.2576	399714	-0.07131	0.01208	3.604e-09	-0.008474	0.6457	-0.008175	0.6611	-0.0242	0.1351	-0.02584	0.2649	-0.0175	0.3295	-0.0709	4.696e-09	-0.03967	0.006972	-0.05517	2.708e-05	-0.02354	0.1358	-0.01973	0.3327	-0.07177	3.796e-09	-0.05035	0.0002932
11	rs11605776	13318524	C	A	0.2863	398977	-0.069	0.0117	3.708e-09	-0.008741	0.6136	-0.01036	0.5542	-0.02242	0.1572	-0.01623	0.5865	-0.009234	0.6175	-0.0684	5.362e-09	-0.03632	0.01474	-0.05388	2.389e-05	-0.01793	0.2701	-0.01769	0.392	-0.06944	3.863e-09	-0.04948	0.0001906
11	rs6486120	13324142	T	G	0.2866	401199	-0.06868	0.01166	3.912e-09	-0.01077	0.5331	-0.01285	0.4621	-0.0237	0.1329	-0.01227	0.6674	-0.009291	0.6143	-0.06813	5.512e-09	-0.03524	0.01726	-0.05325	2.76e-05	-0.01717	0.2869	-0.01758	0.3883	-0.06912	4.093e-09	-0.04903	0.0002079
11	rs10766075	13318587	T	C	0.2671	399056	-0.07006	0.01195	4.61e-09	-0.00694	0.7119	-0.007965	0.6753	-0.02598	0.09569	-0.02329	0.3462	-0.01845	0.3098	-0.06959	6.112e-09	-0.03868	0.008512	-0.05495	2.037e-05	-0.02133	0.1798	-0.0216	0.262	-0.07057	4.688e-09	-0.05	0.0002781
11	rs61882381	13348243	T	G	0.2443	387533	-0.07309	0.0125	4.949e-09	-0.000561	0.9772	-0.003699	0.8523	-0.02981	0.05951	-0.0303	0.1285	-0.009708	0.6088	-0.07273	6.234e-09	-0.04393	0.002619	-0.05835	1.266e-05	-0.02979	0.05431	-0.02343	0.2074	-0.07469	3.1e-09	-0.04423	0.003713
11	rs11022757	13322580	A	G	0.2864	400540	-0.06817	0.01168	5.304e-09	-0.01012	0.5587	-0.01221	0.4855	-0.02204	0.1632	-0.004256	0.8827	-0.00901	0.6254	-0.06763	7.394e-09	-0.03386	0.02242	-0.0525	3.662e-05	-0.01509	0.3505	-0.01457	0.4766	-0.06861	5.541e-09	-0.04834	0.0002593
11	rs7938307	13320526	C	A	0.2857	396921	-0.06798	0.01174	7.04e-09	-0.01056	0.5415	-0.01212	0.4883	-0.02327	0.1414	-0.005872	0.8381	-0.0105	0.57	-0.06733	1.034e-08	-0.03536	0.01755	-0.05232	4.209e-05	-0.01686	0.2979	-0.01638	0.4222	-0.06845	7.228e-09	-0.04945	0.0001929
11	rs7937432	13320525	G	A	0.2858	396920	-0.06794	0.01174	7.147e-09	-0.01059	0.5403	-0.01216	0.4868	-0.02325	0.1417	-0.005926	0.8366	-0.01055	0.5682	-0.06729	1.052e-08	-0.03533	0.01765	-0.0523	4.231e-05	-0.01684	0.2984	-0.01665	0.4146	-0.0685	7.024e-09	-0.04939	0.0001961
11	rs7947951	13356030	A	G	0.3085	401483	-0.06606	0.01142	7.217e-09	-0.02473	0.08124	-0.02888	0.04412	-0.03496	0.006575	-0.04177	0.00123	-0.03082	0.03422	-0.06621	6.953e-09	-0.0419	0.0009166	-0.053	7.9e-06	-0.03477	0.006628	-0.03323	0.01671	-0.07168	1.113e-09	NA	NA
11	rs1037169	13361005	T	C	0.3107	397881	-0.06622	0.01145	7.267e-09	-0.02584	0.07004	-0.03019	0.03636	-0.03579	0.005614	-0.04213	0.001129	-0.02991	0.04082	-0.06635	7.074e-09	-0.04318	0.0006661	-0.05341	7.068e-06	-0.03562	0.00559	-0.03341	0.01633	-0.07181	1.14e-09	-0.07859	0.3005
11	rs7938308	13320533	T	C	0.2669	397098	-0.06924	0.01199	7.618e-09	-0.00802	0.6684	-0.009233	0.6259	-0.02604	0.09466	-0.01532	0.5277	-0.01882	0.3004	-0.06871	1.042e-08	-0.03738	0.01099	-0.05346	3.492e-05	-0.01966	0.2153	-0.01937	0.3111	-0.06993	7.113e-09	-0.04981	0.0002908
11	rs2896635	13359745	T	A	0.3114	400502	-0.0658	0.0114	7.945e-09	-0.02401	0.09191	-0.02787	0.05312	-0.03464	0.00726	-0.04157	0.001322	-0.02927	0.04501	-0.06594	7.65e-09	-0.04169	0.0009976	-0.0527	8.802e-06	-0.03443	0.007308	-0.0321	0.02112	-0.07153	1.141e-09	NA	NA
11	rs10832027	13357183	G	A	0.3112	400658	-0.06546	0.0114	9.481e-09	-0.02267	0.1113	-0.02678	0.06293	-0.0341	0.008153	-0.04032	0.00187	-0.02891	0.04763	-0.06561	9.097e-09	-0.04121	0.001141	-0.05217	1.096e-05	-0.03381	0.008417	-0.03126	0.02483	-0.07115	1.396e-09	NA	NA
11	rs6486109	13267867	A	T	0.259	396577	-0.0679	0.01212	2.125e-08	-0.01676	0.2814	-0.01691	0.2828	-0.02199	0.1602	-0.009705	0.669	-0.02214	0.1603	-0.06745	2.878e-08	-0.0273	0.09687	-0.04835	0.000607	-0.01774	0.2586	-0.007582	0.706	-0.06767	3.013e-08	-0.04621	0.0008531
11	rs4578371	13348377	T	G	0.2383	378526	-0.07145	0.01276	2.148e-08	-5.252e-05	0.9979	-0.003122	0.8761	-0.02816	0.08129	-0.02987	0.143	-0.01148	0.5482	-0.07107	2.703e-08	-0.04328	0.003764	-0.05634	3.748e-05	-0.0289	0.06749	-0.02339	0.2171	-0.07234	1.886e-08	-0.04656	0.002772
11	rs10766064	13277932	G	A	0.2568	399173	-0.06761	0.01212	2.406e-08	-0.01634	0.2966	-0.01608	0.3101	-0.02048	0.2007	-0.008232	0.735	-0.01937	0.2248	-0.06726	3.104e-08	-0.02477	0.142	-0.04736	0.0007234	-0.01609	0.3157	-0.008834	0.6748	-0.06728	3.57e-08	-0.04638	0.000849
11	rs12808129	13246222	G	T	0.457	396826	0.05918	0.01065	2.763e-08	0.02201	0.07597	0.01862	0.139	0.01657	0.222	0.03624	0.002461	0.02841	0.02991	0.05921	2.801e-08	0.02138	0.1344	NA	NA	0.01676	0.2136	0.03364	0.01018	0.05848	5.181e-08	0.04596	3.39e-05
11	rs11022717	13267768	C	A	0.1562	395861	-0.0813	0.01465	2.84e-08	-0.04541	0.00536	-0.048	0.003683	-0.04577	0.00505	-0.04218	0.02147	-0.05215	0.001921	-0.08068	4.147e-08	-0.04618	0.005911	-0.06107	0.0001026	-0.04158	0.01125	-0.03677	0.04103	-0.08173	3.389e-08	-0.05827	0.0002533
11	rs11022733	13281557	C	A	0.2818	397937	-0.06474	0.01178	3.928e-08	-0.01818	0.2275	-0.01966	0.1971	-0.0178	0.2614	0.0188	0.5548	-0.01587	0.3232	-0.06409	5.782e-08	-0.0157	0.3699	-0.04442	0.001045	-0.008522	0.6075	-0.006921	0.7496	-0.0646	5.248e-08	-0.04481	0.0007743
11	rs11022734	13281580	A	G	0.2818	397958	-0.06448	0.01178	4.434e-08	-0.01789	0.2352	-0.0194	0.2032	-0.01769	0.2641	0.01863	0.5585	-0.01573	0.3274	-0.06383	6.533e-08	-0.0157	0.3701	-0.04422	0.001102	-0.008426	0.6115	-0.006851	0.752	-0.06435	5.879e-08	-0.04459	0.0008202
11	rs35424804	13248730	T	C	0.4961	401483	0.05765	0.01056	4.738e-08	0.01732	0.1765	0.01608	0.216	0.008629	0.5558	0.03247	0.008092	0.02301	0.09062	0.05735	5.708e-08	0.01316	0.4045	0.02975	0.1986	0.00799	0.5809	0.02736	0.04687	0.05634	1.182e-07	0.0425	0.0001427
11	rs12800336	13243936	A	G	0.4575	397489	0.05771	0.01064	5.898e-08	0.01987	0.1078	0.01632	0.1932	0.01514	0.2619	0.03452	0.003823	0.02646	0.04245	0.05776	5.922e-08	0.01948	0.1698	NA	NA	0.01524	0.2557	0.03152	0.01562	0.05699	1.098e-07	0.04458	5.578e-05
11	rs11600442	13235070	A	G	0.4586	399668	0.05732	0.01061	6.572e-08	0.0214	0.08172	0.01797	0.1497	0.01591	0.235	0.0346	0.003561	0.02776	0.03231	0.0574	6.493e-08	0.02048	0.1456	NA	NA	0.0162	0.2236	0.03152	0.01497	0.05635	1.406e-07	0.0447	4.978e-05
11	rs12419833	13235881	T	A	0.4587	399344	0.05705	0.01061	7.672e-08	0.02106	0.08685	0.01766	0.157	0.01524	0.2559	0.03403	0.004172	0.02752	0.03391	0.05713	7.581e-08	0.01974	0.1612	NA	NA	0.01548	0.2452	0.03095	0.01696	0.0561	1.611e-07	0.04444	5.544e-05
11	rs12417994	13241106	T	C	0.4572	397999	0.05714	0.01064	7.786e-08	0.02017	0.1022	0.01656	0.1862	0.01503	0.2648	0.03384	0.004524	0.02664	0.04081	0.0572	7.761e-08	0.01909	0.1777	NA	NA	0.01488	0.2661	0.03112	0.0168	0.05651	1.371e-07	0.04409	6.653e-05
11	rs3901919	13237023	A	C	0.4587	399178	0.05693	0.01062	8.22e-08	0.02071	0.09232	0.01724	0.1672	0.01481	0.2698	0.03376	0.004491	0.02719	0.03621	0.05701	8.119e-08	0.01939	0.169	NA	NA	0.01505	0.259	0.03064	0.01816	0.05598	1.72e-07	0.04429	5.912e-05
11	rs12419516	13241260	C	T	0.4573	397940	0.05685	0.01064	9.089e-08	0.01976	0.1094	0.01616	0.197	0.01461	0.2783	0.03352	0.004938	0.02613	0.04484	0.05691	9.061e-08	0.01868	0.1874	NA	NA	0.01449	0.2791	0.03081	0.01799	0.05621	1.6e-07	0.04381	7.398e-05
11	rs12802415	13240450	G	A	0.458	398329	0.05679	0.01063	9.184e-08	0.0202	0.101	0.01655	0.1853	0.01444	0.2824	0.03347	0.0049	0.02677	0.03935	0.05687	9.08e-08	0.0188	0.183	NA	NA	0.01451	0.2767	0.03025	0.01982	0.05599	1.776e-07	0.04387	7.053e-05
11	rs10766065	13277961	C	T	0.2819	399564	-0.06277	0.01176	9.349e-08	-0.01336	0.3731	-0.01388	0.3604	-0.01417	0.3673	0.02809	0.3573	-0.01214	0.4469	-0.06225	1.283e-07	-0.01387	0.428	-0.04302	0.001473	-0.004635	0.778	0.0001495	0.9944	-0.06236	1.403e-07	-0.04169	0.0017
11	rs10766066	13278027	G	A	0.2819	399563	-0.06275	0.01176	9.43e-08	-0.01334	0.3736	-0.01386	0.361	-0.01415	0.3679	0.02818	0.3557	-0.01213	0.4476	-0.06223	1.293e-07	-0.01385	0.4286	-0.043	0.00148	-0.004617	0.7788	0.0001495	0.9944	-0.06234	1.415e-07	-0.04168	0.001706
11	rs7120247	13278612	T	C	0.2819	399556	-0.0627	0.01176	9.676e-08	-0.01319	0.379	-0.01372	0.3659	-0.01405	0.3713	0.02837	0.3525	-0.01193	0.4551	-0.06218	1.324e-07	-0.01373	0.4328	-0.04293	0.00151	-0.004562	0.7814	5.272e-05	0.998	-0.06228	1.454e-07	-0.04159	0.001747
11	rs10832006	13269792	G	A	0.2538	398462	-0.0647	0.01217	1.067e-07	-0.01084	0.4936	-0.009684	0.5456	-0.01635	0.3054	-0.002496	0.9157	-0.01684	0.2931	-0.06428	1.391e-07	-0.02069	0.2182	-0.04362	0.001929	-0.01167	0.4657	-0.001188	0.9544	-0.06447	1.48e-07	-0.04184	0.002837
11	rs10766074	13318566	C	T	0.1525	399734	-0.07811	0.0147	1.087e-07	-0.02877	0.1054	-0.02959	0.1001	-0.03715	0.02524	-0.03665	0.04556	-0.03673	0.04031	-0.07755	1.5e-07	-0.0482	0.00259	-0.06369	2.86e-05	-0.03743	0.02272	-0.033	0.06619	-0.07877	1.204e-07	-0.05438	0.0005928
11	rs7125487	13282058	C	G	0.272	397278	-0.06331	0.01192	1.098e-07	-0.0156	0.3012	-0.01663	0.2762	-0.01089	0.5125	0.01847	0.5437	-0.01105	0.4935	-0.06264	1.621e-07	-0.0139	0.4194	-0.0413	0.002963	-0.006615	0.6913	0.002295	0.9235	-0.06303	1.544e-07	-0.0421	0.001874
11	rs10832020	13321343	C	T	0.1532	401483	-0.07737	0.01465	1.281e-07	-0.02895	0.1022	-0.03024	0.0918	-0.03786	0.02203	-0.03544	0.05132	-0.03695	0.03854	-0.07681	1.765e-07	-0.04721	0.003031	-0.06248	3.758e-05	-0.03621	0.02675	-0.03267	0.06724	-0.07833	1.274e-07	-0.05361	0.0006742
11	rs747601	13274553	A	T	0.2748	399668	-0.06221	0.01185	1.512e-07	-0.01371	0.3572	-0.01355	0.3685	-0.01024	0.5286	0.01939	0.4827	-0.01002	0.5281	-0.06168	2.086e-07	-0.01347	0.435	-0.04108	0.002993	-0.00526	0.7465	0.007267	0.7488	-0.06176	2.283e-07	-0.04085	0.002317
11	rs766310907	13237519	CA	C	0.4484	364608	0.05846	0.01114	1.528e-07	0.0243	0.05836	0.02075	0.1108	0.0197	0.1587	0.03568	0.004194	0.0351	0.009448	0.05868	1.418e-07	0.02484	0.08979	0.08334	0.06817	0.01949	0.1603	0.03344	0.01383	0.058	2.441e-07	0.04539	8.677e-05
11	rs986721	13270717	A	T	0.2745	399699	-0.06193	0.01185	1.738e-07	-0.01226	0.4105	-0.0121	0.4223	-0.009257	0.5687	0.02306	0.4021	-0.008901	0.5748	-0.06143	2.355e-07	-0.01268	0.4623	-0.04077	0.00323	-0.004383	0.7876	0.01018	0.6531	-0.06143	2.676e-07	-0.04013	0.002775
11	rs986720	13271138	G	C	0.2745	399742	-0.06179	0.01185	1.842e-07	-0.01209	0.4172	-0.01192	0.429	-0.008939	0.5821	0.02275	0.4084	-0.008647	0.5857	-0.06129	2.507e-07	-0.01216	0.4809	-0.04053	0.003408	-0.004007	0.8054	0.01006	0.657	-0.06131	2.812e-07	-0.04009	0.002802
11	rs4757126	13231801	C	T	0.4577	401483	0.05517	0.01059	1.88e-07	0.01912	0.1184	0.01549	0.2124	0.01263	0.3429	0.03208	0.006684	0.02616	0.04278	0.05521	1.9e-07	0.01691	0.2262	NA	NA	0.01294	0.3281	0.02824	0.02851	0.05429	3.729e-07	0.04229	0.0001188
11	rs1481890	13234392	T	C	0.4577	400722	0.05519	0.0106	1.913e-07	0.01899	0.1215	0.0154	0.2157	0.0128	0.3372	0.03195	0.006981	0.02562	0.04762	0.05525	1.906e-07	0.01707	0.2228	NA	NA	0.01306	0.3243	0.02829	0.0285	0.05419	3.999e-07	0.04246	0.0001135
11	rs10500775	13230924	T	C	0.4582	401033	0.055	0.01059	2.081e-07	0.01917	0.1177	0.01573	0.2059	0.01261	0.3441	0.03188	0.007073	0.02638	0.04125	0.05504	2.095e-07	0.01671	0.2324	NA	NA	0.01277	0.335	0.02814	0.02919	0.05407	4.2e-07	0.04232	0.0001185
11	rs7947920	13230633	C	T	0.4585	401140	0.05494	0.01059	2.13e-07	0.01899	0.1211	0.01546	0.2136	0.01277	0.3378	0.0318	0.007198	0.02611	0.0433	0.055	2.13e-07	0.01653	0.2372	NA	NA	0.01265	0.3391	0.02815	0.0291	0.05403	4.247e-07	0.04221	0.0001231
11	rs12788850	13238235	A	G	0.4618	398068	0.05477	0.01063	2.555e-07	0.01881	0.1253	0.01543	0.2153	0.01215	0.3632	0.03149	0.007863	0.02465	0.05682	0.05479	2.588e-07	0.01655	0.2382	NA	NA	0.0124	0.3503	0.02789	0.0309	0.05382	5.149e-07	0.04234	0.0001214
11	rs11605518	13270214	A	G	0.2742	398943	-0.06076	0.01187	3.054e-07	-0.011	0.4608	-0.01068	0.479	-0.007484	0.6452	0.02749	0.3176	-0.007991	0.6148	-0.06026	4.108e-07	-0.01143	0.5078	-0.03934	0.004581	-0.002553	0.8753	0.01386	0.5406	-0.06017	4.826e-07	-0.0386	0.004053
11	rs10832007	13270052	A	T	0.2742	398697	-0.06076	0.01187	3.082e-07	-0.01116	0.4543	-0.01061	0.4821	-0.007355	0.6509	0.0276	0.3158	-0.008163	0.6073	-0.06021	4.233e-07	-0.01109	0.5208	-0.03937	0.004573	-0.002321	0.8866	0.01394	0.5385	-0.06022	4.772e-07	-0.0387	0.003966
11	rs1481880	13269548	G	A	0.2741	398458	-0.06025	0.01187	3.894e-07	-0.01078	0.4701	-0.01021	0.4988	-0.006764	0.6774	0.02805	0.3081	-0.007949	0.6168	-0.05965	5.461e-07	-0.01068	0.5363	-0.03858	0.005493	-0.001771	0.9134	0.01515	0.5039	-0.05971	6.002e-07	-0.0383	0.00437
11	rs6486121	13355770	C	T	0.3604	400560	-0.0557	0.01099	4.052e-07	-0.01953	0.1307	-0.02404	0.06613	-0.02997	0.01141	-0.03236	0.007494	-0.02506	0.05865	-0.05567	4.208e-07	-0.03445	0.003485	-0.04323	0.0001514	-0.02859	0.01618	-0.02737	0.03068	-0.06078	6.878e-08	-0.003757	0.8736
11	11:13354509_CT_C	13354509	CT	C	0.3724	386425	-0.05586	0.01113	5.156e-07	-0.01729	0.1879	-0.02239	0.09233	-0.02939	0.0148	-0.03142	0.01108	-0.02147	0.11	-0.05555	6.086e-07	-0.03472	0.00377	-0.04465	0.0001125	-0.028	0.02067	-0.02615	0.04318	-0.05991	1.436e-07	-0.009308	0.6773
11	11:13239781_GA_G	13239781	GA	G	0.4715	396660	-0.05019	0.01062	2.306e-06	-0.01341	0.267	-0.01098	0.3691	-0.01246	0.3175	-0.03199	0.004374	-0.02439	0.05028	-0.05013	2.414e-06	-0.01722	0.181	-0.002119	0.921	-0.01374	0.2686	-0.02706	0.02554	-0.04972	3.412e-06	-0.03858	0.0004185
11	rs7112090	13247026	A	G	0.4724	396895	-0.05005	0.01062	2.425e-06	-0.01254	0.3002	-0.01053	0.3902	-0.01121	0.3703	-0.03168	0.004833	-0.02341	0.0607	-0.04997	2.565e-06	-0.01557	0.2282	-0.002151	0.9178	-0.01225	0.3255	-0.02712	0.02563	-0.04969	3.382e-06	-0.03816	0.0004892
11	rs11022715	13243199	C	T	0.4723	397649	-0.04959	0.01061	2.957e-06	-0.01201	0.3197	-0.009416	0.4412	-0.01169	0.3485	-0.03137	0.005188	-0.023	0.06467	-0.04951	3.127e-06	-0.01572	0.2218	0.0005189	0.9804	-0.01253	0.3129	-0.02695	0.02617	-0.04911	4.357e-06	-0.03765	0.0005703
11	rs2128115	13251714	G	T	0.4333	400558	-0.04976	0.01065	2.978e-06	-0.007657	0.5447	-0.007443	0.5608	-0.004222	0.753	-0.02855	0.01329	-0.01873	0.1506	-0.04938	3.611e-06	-0.008502	0.5455	-0.01245	0.4598	-0.004663	0.7262	-0.02221	0.08124	-0.0489	5.159e-06	-0.03529	0.001541
11	rs10766078	13363248	A	G	0.3325	399531	-0.05162	0.01122	4.202e-06	-0.008886	0.5054	-0.01379	0.3075	-0.02188	0.07482	-0.02806	0.02332	-0.01299	0.3483	-0.05276	2.825e-06	-0.02848	0.01866	-0.03761	0.00128	-0.02254	0.06532	-0.01792	0.1725	-0.05604	1.161e-06	0.04987	0.09315
11	rs11022706	13232392	T	G	0.4724	400977	-0.04842	0.01057	4.59e-06	-0.01201	0.3161	-0.009322	0.4424	-0.01032	0.4037	-0.03029	0.006638	-0.02247	0.06918	-0.04844	4.645e-06	-0.01483	0.2443	0.002373	0.9113	-0.01162	0.3453	-0.02523	0.03602	-0.04758	7.896e-06	-0.03672	0.0007302
11	rs11022773	13370059	G	T	0.328	355915	0.0545	0.01197	5.303e-06	0.03077	0.01666	0.02859	0.02796	0.03614	0.003534	0.04172	0.0006381	0.02964	0.02946	0.05603	3.06e-06	0.03892	0.001546	0.04822	6.722e-05	0.03497	0.004738	0.03787	0.002708	0.05659	2.82e-06	0.03237	0.01491
11	rs3816360	13367750	T	C	0.33	400343	-0.0497	0.01123	9.642e-06	-0.008804	0.5055	-0.01205	0.3683	-0.0208	0.08819	-0.02636	0.03151	-0.01253	0.3635	-0.05088	6.466e-06	-0.02751	0.02222	-0.03638	0.001784	-0.02149	0.07678	-0.01488	0.252	-0.05466	2.166e-06	0.03616	0.1576
11	rs2054605	13266215	A	G	0.436	394002	-0.04711	0.01073	1.131e-05	-0.006106	0.6316	-0.004537	0.725	-0.001828	0.8925	-0.02602	0.02498	-0.01863	0.1555	-0.04704	1.194e-05	-0.004971	0.7264	-0.007946	0.6404	-0.002427	0.8565	-0.01969	0.1246	-0.04617	1.938e-05	-0.03356	0.002767
11	rs34621213	13104850	C	G	0.06257	393669	0.09596	0.02202	1.308e-05	0.1021	6.605e-06	0.05885	0.0888	0.08772	7.081e-05	0.09268	2.597e-05	0.1074	7.119e-06	0.09662	1.16e-05	0.0888	5.717e-05	0.0847	0.0001332	0.08809	6.448e-05	0.08568	0.0001409	0.0972	1.116e-05	0.09431	1.873e-05
11	rs11022718	13268144	T	C	0.198	394479	-0.05825	0.01338	1.334e-05	-0.02197	0.1487	-0.02397	0.1196	-0.01171	0.4615	-0.05565	3.219e-05	-0.03516	0.02519	-0.05825	1.364e-05	-0.01344	0.4104	-0.03628	0.01344	-0.01144	0.467	-0.0444	0.002728	-0.05708	2.271e-05	-0.04765	0.0004275
11	rs1384017	13267384	C	T	0.2186	401483	-0.0531	0.01278	3.237e-05	-0.002313	0.8789	-0.003391	0.8254	-0.004087	0.7887	0.01063	0.5686	-0.007996	0.607	-0.05267	3.91e-05	-0.007138	0.651	-0.02751	0.05654	-0.001546	0.9196	0.00828	0.6419	-0.05356	3.218e-05	-0.02817	0.04623
11	rs71465782	13242791	G	A	0.4879	368570	-0.04556	0.01101	3.477e-05	-0.008368	0.5004	-0.007719	0.539	-0.007905	0.5349	-0.02786	0.01593	-0.02168	0.09012	-0.04559	3.494e-05	-0.01138	0.3858	0.0006326	0.9754	-0.008804	0.4878	-0.02303	0.06399	-0.04515	4.676e-05	-0.03447	0.002265
Where: A1, effect allele; MAF, minor allele frequency; Beta, effect size; P , P for trait analysis; P_C1, P for analyses conditional upon lead trait variant; P trait, P for analyses conditional upon other trait lead variants, specifically Anhedonia (rs34862781), Neuroticism (rs745752200), Ever smoking (rs5789783), Risk-taking (rs12419833), DBPadj (rs10832013), SBPadj (rs900144), BMI1 (rs11826177)…

## Sheet: ST8
STable 8: Analyses of WHR in white British group
CHR	SNP	BP	A1	A2	MAF	NMISS	BETA	SE	P_whr	BETA	P_whr_c1	BETA	P_whr_c2	BETA	P_whr3	BETA	P_anhed1	BETA	P_bmi1	BETA	P_bmi2	BETA	P_dbp1	BETA	P_esmk	BETA	P_hb1ac	BETA	P_neurot1	BETA	P_risk1	BETA	P_sbp
11	rs570129974	13299258	A	AG	0.3402	379162	-0.001018	0.0001607	2.429e-10	NA	NA	NA	NA	NA	NA	-0.0006813	0.02992	-0.0006634	0.005115	-0.0009636	3.254e-09	-0.001124	0.0017	-0.0007284	0.004588	-0.001011	3.354e-10	-0.0006724	0.009693	-0.0006541	0.0006419	-0.0006451	0.03695
11	11:13356159_TAGA_T	13356159	T	TAGA	0.01681	396613	0.003052	0.0005796	1.397e-07	0.002959	4.97e-07	NA	NA	NA	NA	0.00292	4.958e-07	0.002961	5.073e-07	0.003039	2.052e-07	0.003017	1.995e-07	0.002582	3.082e-05	0.003064	1.295e-07	0.002911	5.419e-07	0.002823	1.25e-06	0.002912	5.184e-07
11	rs10832027	13357183	G	A	0.3112	400554	-0.001007	0.0001601	3.191e-10	-0.0006155	0.001652	-0.0009961	1.079e-06	NA	NA	-0.0007409	4.246e-05	-0.0007272	0.0002751	-0.0009256	1.105e-08	-0.0007337	5.563e-05	-0.000737	0.0003241	-0.001008	3.177e-10	-0.000761	1.88e-05	-0.0007974	1.701e-06	-0.0007382	4.18e-05
11	rs12802415	13240450	G	A	0.458	398227	0.0009252	0.0001493	5.693e-10	0.0006799	0.0001922	0.0006376	0.0005218	0.0006472	0.000434	0.0006393	0.0007008	0.0006709	0.0001047	0.0009268	9.563e-10	0.0006733	5.559e-05	0.0006793	0.0001965	0.0009143	9.387e-10	0.0006506	0.00103	NA	NA	0.0006453	0.0005736
11	rs12808129	13246222	G	T	0.457	396724	0.0009267	0.0001496	5.853e-10	0.0006896	0.0001769	0.0006619	0.0003508	0.0006698	0.0003012	0.0006331	0.0008929	0.0006636	0.0001387	0.0009269	1.042e-09	0.0006738	6.12e-05	0.000665	0.0002963	0.0009151	9.891e-10	0.0006444	0.001318	NA	NA	0.0006367	0.0007661
11	rs2896635	13359745	T	A	0.3114	400398	-0.000991	0.0001601	6.089e-10	-0.0005905	0.002526	-0.0009676	2.145e-06	NA	NA	-0.000723	6.582e-05	-0.0007122	0.0003703	-0.0009075	2.116e-08	-0.0007207	7.366e-05	-0.0007183	0.0004609	-0.000992	6.092e-10	-0.0007419	3.042e-05	-0.000778	2.973e-06	-0.0007209	6.344e-05
11	rs12417994	13241106	T	C	0.4572	397897	0.0009199	0.0001494	7.314e-10	0.0006813	0.0001938	0.0006493	0.00042	0.0006605	0.0003375	0.0006361	0.0007739	0.0006608	0.0001375	0.0009211	1.241e-09	0.0006694	6.364e-05	0.0006695	0.0002513	0.0009088	1.209e-09	0.0006453	0.001181	NA	NA	0.0006419	0.0006366
11	rs7947951	13356030	A	G	0.3085	401379	-0.0009866	0.0001603	7.604e-10	-0.0006051	0.001915	-0.0009815	1.439e-06	NA	NA	-0.0007181	7.021e-05	-0.0006982	0.0004561	-0.0009088	2.1e-08	-0.000718	7.641e-05	-0.0007042	0.0005701	-0.0009882	7.449e-10	-0.0007363	3.353e-05	-0.0007796	2.869e-06	-0.0007165	6.785e-05
11	rs12800336	13243936	A	G	0.4575	397387	0.000917	0.0001495	8.526e-10	0.0006788	0.0002091	0.0006479	0.0004407	0.0006588	0.0003565	0.0006304	0.0008795	0.0006514	0.0001742	0.0009185	1.421e-09	0.000665	7.242e-05	0.000661	0.000306	0.0009058	1.411e-09	0.0006442	0.001231	NA	NA	0.0006329	0.0007736
11	rs1037169	13361005	T	C	0.3107	397780	-0.0009855	0.0001608	8.812e-10	-0.0005785	0.003066	-0.0009505	3.159e-06	0.0002208	0.8393	-0.000697	0.0001228	-0.0006864	0.0006096	-0.0009094	2.242e-08	-0.0007015	0.0001132	-0.0006879	0.0008088	-0.0009856	9.123e-10	-0.0007216	5.139e-05	-0.0007672	4.343e-06	-0.0006966	0.0001143
11	rs12419516	13241260	C	T	0.4573	397838	0.0009115	0.0001494	1.047e-09	0.0006709	0.0002434	0.0006384	0.0005263	0.0006495	0.0004251	0.0006243	0.0009721	0.00065	0.0001773	0.0009129	1.748e-09	0.0006593	8.228e-05	0.0006583	0.00032	0.0009004	1.724e-09	0.000633	0.00147	NA	NA	0.0006301	0.0008027
11	rs6486122	13361524	C	T	0.3086	401379	-0.0009733	0.0001603	1.261e-09	-0.0005779	0.002984	-0.0009501	2.934e-06	0.0003606	0.7526	-0.0007017	0.0001029	-0.0006873	0.0005538	-0.0008939	3.517e-08	-0.0007022	0.000105	-0.0006917	0.0007078	-0.0009743	1.264e-09	-0.000722	4.729e-05	-0.0007632	4.506e-06	-0.0007001	9.825e-05
11	rs7125487	13282058	C	G	0.272	397174	-0.001015	0.0001674	1.362e-09	-0.0002887	0.3899	-0.0003393	0.3151	-0.0002712	0.423	-0.0006792	0.003623	-0.0006469	0.002262	-0.0009684	1.104e-08	-0.0007797	0.06782	-0.0006051	0.007581	-0.001001	2.452e-09	-0.0006456	0.007559	-0.0006453	0.0009422	-0.0006628	0.004606
11	rs3901919	13237023	A	C	0.4587	399075	0.0009018	0.0001491	1.456e-09	0.0006498	0.0003595	0.0006054	0.0009738	0.0006139	0.0008336	0.0006117	0.001167	0.0006487	0.0001735	0.0009032	2.397e-09	0.0006446	0.0001119	0.0006613	0.0002854	0.0008908	2.381e-09	0.0006172	0.001822	NA	NA	0.0006176	0.0009689
11	rs12419833	13235881	T	A	0.4587	399241	0.0008969	0.000149	1.771e-09	0.0006473	0.0003765	0.0006033	0.00101	0.0006118	0.0008639	0.0006081	0.001241	0.0006468	0.0001804	0.0008984	2.889e-09	0.0006402	0.0001238	0.0006578	0.0003059	0.0008863	2.84e-09	0.0006133	0.001936	NA	NA	0.0006136	0.001039
11	rs11600442	13235070	A	G	0.4586	399565	0.0008964	0.000149	1.785e-09	0.0006491	0.00036	0.0006037	0.0009945	0.0006123	0.0008495	0.0006068	0.00126	0.0006444	0.0001889	0.0008986	2.822e-09	0.0006435	0.0001135	0.0006558	0.0003172	0.0008858	2.867e-09	0.0006098	0.002033	NA	NA	0.0006137	0.001027
11	rs11022733	13281557	C	A	0.2818	397833	-0.0009929	0.0001654	1.956e-09	-0.0003102	0.3082	-0.0003433	0.2619	-0.0002704	0.3782	-0.0006631	0.002878	-0.000636	0.00264	-0.0009435	1.743e-08	-0.0008078	0.07077	-0.0005889	0.009024	-0.0009784	3.66e-09	-0.0006244	0.0111	-0.0006406	0.0007598	-0.0006354	0.006391
11	rs11022734	13281580	A	G	0.2818	397854	-0.0009926	0.0001654	1.969e-09	-0.0003074	0.3125	-0.0003392	0.2676	-0.0002663	0.3855	-0.0006622	0.002917	-0.0006354	0.002665	-0.000944	1.704e-08	-0.000805	0.07177	-0.0005886	0.00906	-0.000978	3.7e-09	-0.000623	0.01128	-0.00064	0.0007677	-0.0006347	0.006438
11	rs11022766	13348249	G	T	0.3544	387094	-0.0009454	0.0001576	1.988e-09	-0.0005597	0.01836	-0.0005834	0.01445	-0.0002331	0.352	-0.0006129	0.01964	-0.001346	0.1127	-0.0008762	3.949e-08	-0.0005938	0.003015	-0.0009655	0.03802	-0.0009355	3.028e-09	-0.0006051	0.00736	-0.0006495	0.0002824	-0.000575	0.02248
11	rs12788850	13238235	A	G	0.4618	397965	0.0008914	0.0001492	2.324e-09	0.0006413	0.000409	0.0005964	0.001111	0.0006084	0.0008893	0.0005913	0.001627	0.0006398	0.0002049	0.0008943	3.533e-09	0.0006365	0.0001303	0.0006601	0.0002816	0.0008802	3.78e-09	0.0005885	0.002822	NA	NA	0.0005963	0.001387
11	rs11824092	13346294	T	C	0.3601	388668	-0.0009315	0.0001568	2.82e-09	-0.000538	0.02498	-0.0005536	0.02173	-0.0002244	0.3726	-0.0006063	0.023	-0.001388	0.04321	-0.0008681	4.497e-08	-0.0006002	0.00245	-0.001148	0.01086	-0.0009204	4.506e-09	-0.0005927	0.009353	-0.0006253	0.0004713	-0.0005762	0.02419
11	rs4757126	13231801	C	T	0.4577	401379	0.0008832	0.0001487	2.857e-09	0.0006213	0.0005997	0.0005773	0.001559	0.0005868	0.001315	0.0005787	0.001967	0.0006314	0.0002401	0.0008858	4.407e-09	0.0006256	0.0001652	0.0006458	0.0003699	0.0008722	4.63e-09	0.0005772	0.003267	NA	NA	0.0005858	0.001616
11	rs10766064	13277932	G	A	0.2568	399069	-0.001008	0.0001701	3.171e-09	-0.000321	0.2775	-0.0003845	0.1961	-0.0002117	0.4809	-0.0006739	0.002714	-0.0005891	0.007346	-0.0009474	3.76e-08	-0.0006533	0.05576	-0.0005916	0.008289	-0.000996	5.295e-09	-0.000647	0.006294	-0.0006564	0.000847	-0.0006464	0.004105
11	rs1481890	13234392	T	C	0.4577	400619	0.0008808	0.0001488	3.255e-09	0.0006181	0.0006546	0.0005736	0.001705	0.0005835	0.00143	0.0005767	0.002083	0.0006262	0.000276	0.0008842	4.849e-09	0.0006211	0.0001882	0.0006382	0.000442	0.0008702	5.186e-09	0.0005786	0.003262	NA	NA	0.0005855	0.001659
11	rs10500775	13230924	T	C	0.4582	400929	0.0008801	0.0001488	3.292e-09	0.000612	0.0007311	0.0005692	0.001828	0.0005779	0.00157	0.0005723	0.002227	0.0006265	0.0002713	0.0008853	4.56e-09	0.0006203	0.0001898	0.0006406	0.0004166	0.0008692	5.305e-09	0.0005697	0.003731	NA	NA	0.0005793	0.00184
11	rs747601	13274553	A	T	0.2748	399564	-0.0009836	0.0001663	3.354e-09	-0.0002655	0.4046	-0.0003197	0.3189	-0.000261	0.4168	-0.0006612	0.003754	-0.0006145	0.003288	-0.0009334	2.978e-08	-0.0007111	0.06666	-0.0005684	0.01077	-0.0009697	6.121e-09	-0.0006254	0.009835	-0.0006339	0.001106	-0.0006303	0.0058
11	rs986721	13270717	A	T	0.2745	399595	-0.0009824	0.0001664	3.552e-09	-0.0002659	0.403	-0.0003173	0.3216	-0.0002571	0.423	-0.0006629	0.003649	-0.0006089	0.003602	-0.000934	2.951e-08	-0.0007099	0.06619	-0.000565	0.01122	-0.0009685	6.48e-09	-0.0006159	0.01098	-0.0006316	0.001156	-0.0006295	0.005845
11	rs7947920	13230633	C	T	0.4585	401036	0.000877	0.0001487	3.71e-09	0.0006115	0.000736	0.0005682	0.001856	0.0005767	0.001601	0.0005738	0.002162	0.0006246	0.0002822	0.0008811	5.351e-09	0.0006188	0.0001961	0.0006344	0.000472	0.0008663	5.927e-09	0.0005701	0.003691	NA	NA	0.0005785	0.00186
11	rs986720	13271138	G	C	0.2745	399638	-0.0009787	0.0001664	4.047e-09	-0.0002674	0.4005	-0.0003187	0.3194	-0.0002588	0.42	-0.0006536	0.004151	-0.0006035	0.003911	-0.0009304	3.325e-08	-0.0007105	0.06596	-0.0005568	0.01245	-0.0009647	7.388e-09	-0.0006069	0.01221	-0.0006288	0.001214	-0.0006229	0.006378
11	rs28711392	13349559	C	T	0.3629	386864	-0.0009225	0.0001569	4.098e-09	-0.0005155	0.02614	-0.000526	0.02395	-0.0001822	0.4568	-0.0005365	0.03459	NA	NA	-0.0008518	8.029e-08	-0.0005687	0.005211	-0.0009707	0.05968	-0.0009119	6.344e-09	-0.0005414	0.01786	-0.0006234	0.0004298	-0.0005098	0.04848
11	rs4757136	13281327	T	A	0.4167	398262	-0.000886	0.0001509	4.315e-09	-0.000486	0.05678	-0.0004784	0.06233	-0.0004054	0.1153	-0.0005896	0.1142	-0.0005587	0.01499	-0.0008606	1.757e-08	-0.0005266	0.01137	-0.0005522	0.02618	-0.0008707	8.393e-09	NA	NA	-0.0004358	0.02934	-0.0005283	0.2281
11	rs10832006	13269792	G	A	0.2538	398359	-0.001002	0.0001709	4.512e-09	-0.0003473	0.2333	-0.0004246	0.1476	-0.0002241	0.4503	-0.0006885	0.002118	-0.0005828	0.008752	-0.0009415	5.263e-08	-0.0006937	0.03621	-0.0005912	0.008555	-0.0009914	7.285e-09	-0.0006511	0.005774	-0.0006388	0.00122	-0.0006557	0.0035
11	rs10766077	13349781	A	G	0.3628	386836	-0.000916	0.0001569	5.25e-09	-0.000508	0.02841	-0.0005182	0.02612	-0.0001706	0.486	-0.0005243	0.03895	NA	NA	-0.0008457	9.941e-08	-0.0005612	0.005835	-0.0009397	0.0684	-0.0009055	8.099e-09	-0.0005301	0.0204	-0.0006139	0.0005259	-0.0004975	0.0542
11	rs10628863	13285153	G	GAGGGAGGA	0.2945	396412	-0.0009538	0.0001635	5.425e-09	0.0001536	0.7035	0.0001284	0.7514	9.683e-05	0.8114	-0.0005836	0.01755	-0.0005249	0.01502	-0.0009022	5.022e-08	-0.0006085	0.3895	-0.0005076	0.02758	-0.000943	8.75e-09	-0.000585	0.009078	-0.0006215	0.0008254	-0.0005603	0.02259
11	rs1982350	13350131	A	G	0.363	386650	-0.0009152	0.0001569	5.452e-09	-0.0005131	0.02696	-0.000523	0.02488	-0.000176	0.4725	-0.0005327	0.03609	NA	NA	-0.0008459	9.896e-08	-0.0005685	0.005251	-0.0009333	0.07129	-0.0009046	8.414e-09	-0.0005355	0.01923	-0.0006177	0.0004868	-0.0005056	0.05058
11	rs2403661	13285281	T	G	0.2931	399415	-0.0009498	0.0001631	5.815e-09	0.0001358	0.7403	0.0001012	0.8056	2.95e-05	0.9429	-0.0005943	0.01447	-0.0005495	0.01032	-0.000898	5.434e-08	-0.0006358	0.3963	-0.0005192	0.02318	-0.0009389	9.411e-09	-0.0005892	0.007786	-0.0006172	0.0008519	-0.0005713	0.01878
11	rs7120247	13278612	T	C	0.2819	399452	-0.0009598	0.0001651	6.116e-09	-0.0002195	0.463	-0.0002562	0.3946	-0.0001805	0.5497	-0.0006207	0.004921	-0.0005802	0.005861	-0.000907	5.677e-08	-0.000631	0.1409	-0.0005579	0.01283	-0.0009454	1.116e-08	-0.0005853	0.01721	-0.0006182	0.001137	-0.0005843	0.01137
11	rs4757140	13300540	G	T	0.2938	401264	-0.000945	0.0001626	6.247e-09	0.0001354	0.7419	9.07e-05	0.8262	1.435e-05	0.9723	-0.0006053	0.01306	-0.0005597	0.008843	-0.0008953	5.444e-08	-0.0006954	0.3608	-0.0005319	0.01983	-0.0009328	1.059e-08	-0.0006123	0.005328	-0.0006287	0.0006432	-0.0005682	0.01924
11	rs12361893	13301114	C	G	0.2937	401269	-0.000945	0.0001627	6.265e-09	0.0001379	0.7373	9.314e-05	0.8215	1.701e-05	0.9672	-0.0006058	0.01299	-0.0005596	0.008869	-0.0008954	5.42e-08	-0.0006934	0.3617	-0.0005305	0.02017	-0.0009327	1.064e-08	-0.0006111	0.005413	-0.0006274	0.0006598	-0.000566	0.01972
11	11:13354509_CT_C	13354509	CT	C	0.3724	386323	-0.0009079	0.0001563	6.277e-09	-0.0006312	0.0005113	-0.00091	1.162e-06	-0.0004862	0.1295	-0.0007089	2.846e-05	-0.0006363	0.0005615	-0.0008539	6.727e-08	-0.0006829	8.509e-05	-0.0006855	0.0002818	-0.0009028	7.847e-09	-0.0007224	1.784e-05	-0.0007376	5.568e-06	-0.0007002	3.797e-05
11	rs2035380	13284345	T	C	0.2931	399443	-0.0009476	0.0001631	6.285e-09	0.000129	0.7526	9.316e-05	0.8207	2.053e-05	0.9602	-0.0005909	0.01502	-0.0005428	0.01128	-0.0008962	5.757e-08	-0.0006019	0.4204	-0.0005122	0.0251	-0.0009366	1.018e-08	-0.0005857	0.008158	-0.0006129	0.0009242	-0.000567	0.01965
11	rs10766066	13278027	G	A	0.2819	399459	-0.0009588	0.0001651	6.333e-09	-0.0002197	0.4626	-0.0002566	0.3938	-0.0001811	0.5486	-0.0006206	0.00493	-0.0005823	0.005691	-0.0009057	5.921e-08	-0.0006412	0.1345	-0.0005602	0.01246	-0.0009444	1.155e-08	-0.0005849	0.01729	-0.0006183	0.001134	-0.0005839	0.01143
11	rs10766065	13277961	C	T	0.2819	399460	-0.0009583	0.0001651	6.439e-09	-0.0002197	0.4626	-0.0002566	0.3938	-0.0001811	0.5486	-0.0006201	0.00496	-0.0005819	0.005724	-0.0009052	6.014e-08	-0.0006388	0.1359	-0.0005597	0.01254	-0.0009439	1.174e-08	-0.0005844	0.01738	-0.0006179	0.001143	-0.0005834	0.01149
11	11:13295751_AT_A	13295751	AT	A	0.2955	397595	-0.000947	0.0001632	6.504e-09	0.000222	0.5888	0.0001862	0.6516	9.998e-05	0.8087	-0.0005687	0.01937	-0.0005514	0.009885	-0.0008932	6.445e-08	-0.0005853	0.4411	-0.0005368	0.01895	-0.0009357	1.061e-08	-0.0005898	0.007346	-0.0006225	0.0007439	-0.000548	0.02409
11	rs4757139	13300456	C	T	0.2938	401270	-0.0009435	0.0001626	6.588e-09	0.0001416	0.7306	9.691e-05	0.8145	2.057e-05	0.9603	-0.0006022	0.01354	-0.0005575	0.009112	-0.000894	5.679e-08	-0.000687	0.3668	-0.0005292	0.02047	-0.0009313	1.118e-08	-0.0006099	0.005507	-0.0006265	0.0006718	-0.0005653	0.01988
11	rs11605518	13270214	A	G	0.2742	398840	-0.0009664	0.0001666	6.639e-09	-0.0002465	0.4385	-0.0002923	0.3613	-0.0002321	0.4695	-0.0006509	0.004341	-0.0005931	0.004617	-0.000916	5.619e-08	-0.0006604	0.08724	-0.0005571	0.01249	-0.0009533	1.162e-08	-0.0006036	0.01275	-0.0006076	0.001815	-0.0006134	0.00728
11	rs540667189	13283648	GGTTTT	G	0.2722	396234	-0.0009695	0.0001675	7.122e-09	-9.858e-06	0.9772	-7.758e-05	0.823	8.487e-05	0.8079	-0.0005743	0.01479	-0.0005098	0.02581	-0.0009101	7.951e-08	-0.0004724	0.2962	-0.0005252	0.02223	98 -0.00096	1.034e-08	-0.000593	0.006578	-0.0006372	0.0007048	-0.000554	0.01891
11	rs11825506	13269937	A	G	0.4234	391800	-0.0008781	0.0001518	7.187e-09	-0.000429	0.08747	-0.0004399	0.08165	-0.0003765	0.1373	-0.0003855	0.2669	-0.0005106	0.02463	-0.0008502	3.102e-08	-0.0004946	0.01676	-0.0005468	0.02599	-0.0008642	1.314e-08	-0.0005442	0.6117	-0.0004839	0.0167	-0.0003555	0.3696
11	rs11826177	13349477	T	C	0.3626	380060	-0.0009149	0.0001583	7.434e-09	-0.0005058	0.03124	-0.0005215	0.02704	-0.0001923	0.4381	-0.0005344	0.03923	NA	NA	-0.0008515	1.056e-07	-0.000589	0.004234	-0.0007187	0.1739	-0.0009065	1.053e-08	-0.0005588	0.01623	-0.000603	0.0007573	-0.0004913	0.0621
11	rs6486121	13355770	C	T	0.3604	400456	-0.0008923	0.0001544	7.499e-09	-0.0005733	0.001266	-0.0008664	2.345e-06	-0.0004063	0.2305	-0.0006497	9.431e-05	-0.0006201	0.0006318	-0.0008412	7.29e-08	-0.000634	0.000191	-0.0006688	0.0003268	-0.0008884	8.959e-09	-0.0006663	5.734e-05	-0.0006937	1.496e-05	-0.0006465	0.000108
11	rs11823635	13349479	C	G	0.3626	380044	-0.0009138	0.0001583	7.771e-09	-0.0005052	0.03144	-0.0005209	0.02721	-0.000191	0.4413	-0.0005335	0.03957	NA	NA	-0.0008502	1.104e-07	-0.0005887	0.00425	-0.0007173	0.1747	-0.0009054	1.1e-08	-0.0005564	0.0167	-0.0006014	0.000784	-0.0004903	0.06264
11	rs10832007	13270052	A	T	0.2742	398594	-0.0009623	0.0001667	7.788e-09	-0.0002276	0.4744	-0.0002742	0.3919	-0.0002137	0.5056	-0.0006371	0.00525	-0.0005869	0.005072	-0.0009105	6.827e-08	-0.0006487	0.09309	-0.0005529	0.01319	-0.0009487	1.379e-08	-0.0005899	0.01495	-0.0006018	0.002021	-0.0006002	0.008648
11	rs1384027	13295920	A	T	0.2943	401222	-0.0009385	0.0001626	7.828e-09	0.000193	0.6403	0.0001463	0.7243	6.284e-05	0.8798	-0.0005888	0.01544	-0.0005477	0.0103	-0.000887	7.14e-08	-0.0007105	0.3644	-0.0005243	0.02169	-0.0009282	1.238e-08	-0.0006	0.006361	-0.00062	0.0007637	-0.0005603	0.02115
11	rs34588274	13269946	C	T	0.4234	391719	-0.0008757	0.0001518	7.961e-09	-0.0004321	0.08521	-0.0004391	0.08228	-0.0003748	0.1391	-0.0004051	0.2434	-0.0005167	0.02297	-0.0008477	3.417e-08	-0.0004973	0.01618	-0.0005448	0.02653	-0.000862	1.44e-08	-0.0006968	0.5159	-0.0004873	0.01601	-0.0003735	0.3457
11	rs1384025	13296446	G	T	0.2943	401253	-0.0009377	0.0001626	8.065e-09	0.0001998	0.6287	0.000153	0.7123	6.938e-05	0.8674	-0.0005886	0.01547	-0.0005494	0.01006	-0.0008865	7.252e-08	-0.0006979	0.373	-0.0005266	0.02114	-0.0009271	1.287e-08	-0.0005973	0.0066	-0.0006199	0.0007647	-0.000559	0.02144
11	rs1384028	13295767	C	T	0.2943	401262	-0.0009377	0.0001626	8.067e-09	0.0001978	0.6321	0.000151	0.7159	6.74e-05	0.8711	-0.0005887	0.01545	-0.000549	0.01012	-0.0008865	7.25e-08	-0.0007113	0.3639	-0.000526	0.02128	-0.0009271	1.285e-08	-0.0005983	0.00651	-0.0006198	0.0007664	-0.0005603	0.02114
11	rs1384026	13296401	T	A	0.2943	401262	-0.0009377	0.0001626	8.067e-09	0.0001978	0.6321	0.000151	0.7159	6.74e-05	0.8711	-0.0005887	0.01545	-0.000549	0.01012	-0.0008865	7.25e-08	-0.0007113	0.3639	-0.000526	0.02128	-0.0009271	1.285e-08	-0.0005983	0.00651	-0.0006198	0.0007664	-0.0005603	0.02114
11	rs1384024	13296644	C	A	0.2943	401196	-0.0009376	0.0001626	8.096e-09	0.000204	0.6214	0.0001574	0.7043	7.368e-05	0.8592	-0.000586	0.01594	-0.0005474	0.01034	-0.0008877	6.966e-08	-0.0006869	0.3801	-0.0005245	0.02166	-0.0009268	1.302e-08	-0.0005954	0.006774	-0.0006177	0.0007989	-0.0005555	0.02228
11	rs10832014	13295415	T	A	0.2943	401263	-0.0009373	0.0001626	8.181e-09	0.0002014	0.6258	0.0001546	0.7093	7.108e-05	0.8641	-0.0005877	0.01563	-0.0005481	0.01024	-0.0008861	7.349e-08	-0.0007114	0.3639	-0.0005251	0.02151	-0.0009267	1.303e-08	-0.0005975	0.006583	-0.0006194	0.0007732	-0.0005593	0.02137
11	rs7928655	13300252	C	G	0.2943	401296	-0.0009361	0.0001626	8.503e-09	0.0002112	0.6094	0.0001645	0.6919	7.988e-05	0.8476	-0.0005879	0.01565	-0.0005457	0.01058	-0.0008859	7.38e-08	-0.0006896	0.3773	-0.0005239	0.02183	-0.000924	1.434e-08	-0.0006008	0.006285	-0.0006204	0.0007571	-0.0005556	0.02222
11	rs1384029	13293019	T	C	0.2946	401332	-0.0009351	0.0001625	8.704e-09	0.000186	0.651	0.0001413	0.7324	5.75e-05	0.8894	-0.0005804	0.01674	-0.0005398	0.01134	-0.0008818	8.364e-08	-0.0007478	0.3455	-0.0005118	0.02502	-0.0009249	1.371e-08	-0.0005926	0.007068	-0.0006153	0.0008365	-0.0005626	0.02065
11	rs1481880	13269548	G	A	0.2741	398355	-0.0009592	0.0001667	8.787e-09	-0.0002264	0.4768	-0.0002731	0.3939	-0.0002127	0.5078	-0.0006383	0.005177	-0.00059	0.004852	-0.0009059	8.017e-08	-0.0006532	0.09094	-0.000559	0.01223	-0.0009455	1.562e-08	-0.0005923	0.01457	-0.0005937	0.002339	-0.0006039	0.008264
11	rs1351525	13301548	A	T	0.2895	401342	-0.0009398	0.0001634	8.811e-09	0.000124	0.7523	7.014e-05	0.8589	6.475e-05	0.8698	-0.0005789	0.02042	-0.000538	0.01316	-0.0008926	6.803e-08	-0.0005602	0.3804	-0.0004937	0.03339	-0.000928	1.452e-08	-0.0005984	0.006183	-0.0006238	0.0007138	-0.0005549	0.0212
11	rs4757138	13297925	A	G	0.2943	401168	-0.0009353	0.0001626	8.816e-09	0.0002079	0.6148	0.0001612	0.6976	7.735e-05	0.8523	-0.0005804	0.017	-0.0005416	0.01119	-0.0008853	7.584e-08	-0.0006399	0.4124	-0.0005165	0.02376	-0.0009245	1.417e-08	-0.0005924	0.00706	-0.0006153	0.000839	-0.0005508	0.02341
11	rs1481892	13301921	G	C	0.2895	401343	-0.0009396	0.0001634	8.848e-09	0.000124	0.7523	7.015e-05	0.8589	6.476e-05	0.8698	-0.0005789	0.02042	-0.000538	0.01316	-0.0008925	6.831e-08	-0.0005602	0.3804	-0.0004937	0.03339	-0.0009279	1.456e-08	-0.0005984	0.006186	-0.0006236	0.0007171	-0.0005549	0.02121
11	rs2279285	13298687	G	T	0.2943	401265	-0.000935	0.0001626	8.886e-09	0.0002075	0.6155	0.0001608	0.6984	7.687e-05	0.8533	-0.0005838	0.01637	-0.0005455	0.01062	-0.0008837	7.971e-08	-0.0006361	0.4153	-0.0005209	0.0226	-0.0009244	1.413e-08	-0.0005938	0.006915	-0.0006168	0.0008132	-0.0005541	0.02259
11	rs2279287	13298485	T	C	0.2943	401269	-0.0009346	0.0001626	8.996e-09	0.0002083	0.6141	0.0001616	0.6969	7.768e-05	0.8517	-0.0005817	0.01675	-0.0005443	0.01078	-0.0008833	8.068e-08	-0.0006344	0.4164	-0.0005197	0.02289	-0.0009241	1.43e-08	-0.000593	0.006992	-0.0006162	0.0008231	-0.0005531	0.02285
11	rs2279286	13298519	G	A	0.2943	401269	-0.0009346	0.0001626	8.996e-09	0.0002083	0.6141	0.0001616	0.6969	7.768e-05	0.8517	-0.0005817	0.01675	-0.0005443	0.01078	-0.0008833	8.068e-08	-0.0006344	0.4164	-0.0005197	0.02289	-0.0009241	1.43e-08	-0.000593	0.006992	-0.0006162	0.0008231	-0.0005531	0.02285
11	rs1384030	13292909	T	C	0.2944	401347	-0.0009341	0.0001625	9.105e-09	0.000204	0.6211	0.0001574	0.7042	7.368e-05	0.8591	-0.0005751	0.01791	-0.0005384	0.01163	-0.0008829	8.124e-08	-0.0007118	0.3618	-0.0005092	0.02569	-0.0009239	1.43e-08	-0.0005909	0.007207	-0.0006139	0.0008598	-0.0005604	0.02107
11	rs4603287	13301335	T	G	0.2895	401339	-0.0009386	0.0001634	9.179e-09	0.000124	0.7522	7.017e-05	0.8589	6.478e-05	0.8697	-0.0005789	0.02043	-0.0005374	0.01327	-0.0008914	7.082e-08	-0.0005601	0.3804	-0.0004931	0.03359	-0.0009269	1.512e-08	-0.0005977	0.006242	-0.0006214	0.0007487	-0.0005543	0.02134
11	rs11022735	13292727	A	C	0.2943	401359	-0.0009337	0.0001626	9.259e-09	0.0002124	0.607	0.0001658	0.6895	8.215e-05	0.8433	-0.0005753	0.0179	-0.0005392	0.01151	-0.0008825	8.268e-08	-0.0006863	0.3808	-0.00051	0.02552	-0.0009236	1.453e-08	-0.0005929	0.007011	-0.0006136	0.0008645	-0.0005606	0.02109
11	rs900147	13293840	G	A	0.2943	401364	-0.0009337	0.0001626	9.265e-09	0.0002053	0.6192	0.0001586	0.7023	7.503e-05	0.8567	-0.0005733	0.0183	-0.0005377	0.01174	-0.0008824	8.28e-08	-0.0007114	0.3639	-0.0005084	0.02595	-0.0009235	1.455e-08	-0.0005913	0.00716	-0.0006134	0.0008684	-0.0005586	0.02154
11	rs900145	13293905	C	T	0.2943	401379	-0.0009333	0.0001626	9.383e-09	0.0002074	0.6155	0.0001608	0.6983	7.72e-05	0.8526	-0.0005721	0.01853	-0.0005366	0.01192	-0.000882	8.38e-08	-0.0007023	0.3698	-0.0005071	0.02634	-0.0009231	1.475e-08	-0.0005901	0.007272	-0.0006129	0.0008755	-0.0005587	0.0215
11	rs7109016	13293979	A	T	0.2943	401364	-0.0009333	0.0001626	9.403e-09	0.0002079	0.6147	0.0001612	0.6976	7.767e-05	0.8517	-0.0005724	0.01848	-0.000537	0.01185	-0.000882	8.397e-08	-0.0007019	0.3703	-0.0005076	0.02619	-0.0009231	1.476e-08	-0.0005906	0.007232	-0.0006128	0.0008772	-0.0005577	0.02176
11	rs148728593	13291823	A	ATATATT	0.2937	400467	-0.0009336	0.0001628	9.834e-09	0.0001559	0.7047	0.0001134	0.7836	3.812e-05	0.9266	-0.000575	0.01795	-0.000549	0.01021	-0.0008839	8.236e-08	-0.0008921	0.2441	-0.0005224	0.02217	-0.0009233	1.544e-08	-0.0005923	0.007079	-0.000616	0.0008336	-0.0005657	0.01991
11	rs12295734	13292281	G	C	0.293	400366	-0.0009345	0.000163	9.862e-09	0.0002579	0.5289	0.0002129	0.6048	0.0001275	0.7569	-0.0005718	0.01862	-0.0005308	0.01304	-0.0008837	8.585e-08	-0.0005038	0.501	-0.0005151	0.02434	-0.0009251	1.504e-08	-0.0005929	0.007046	-0.000615	0.0008694	-0.0005515	0.0233
11	rs61882122	13299895	A	G	0.2984	398813	-0.0009304	0.0001624	1.009e-08	-4.279e-06	0.9914	-5.415e-05	0.8915	-0.0001363	0.7317	-0.0006247	0.009109	-0.000563	0.007835	-0.0008831	7.86e-08	-0.0008554	0.2023	-0.0005523	0.01461	-0.00092	1.594e-08	-0.0006395	0.003259	-0.0006358	0.0005132	-0.0006049	0.01148
11	rs998089	13284111	T	C	0.2723	399503	-0.0009554	0.0001668	1.019e-08	-3.661e-05	0.9149	-0.0001083	0.753	5.621e-05	0.8712	-0.0005755	0.01418	-0.0005005	0.02844	-0.0008928	1.236e-07	-0.0003966	0.3741	-0.0005177	0.02409	-0.0009467	1.491e-08	-0.0005918	0.006224	-0.0006167	0.0009711	-0.0005524	0.01873
11	rs4146386	13291979	A	G	0.2943	401350	-0.0009311	0.0001626	1.022e-08	0.000217	0.5992	0.0001703	0.6813	8.69e-05	0.8343	-0.0005688	0.01925	-0.0005346	0.01225	-0.0008801	8.974e-08	-0.0006676	0.3934	-0.0005038	0.02734	-0.0009209	1.603e-08	-0.0005866	0.00763	-0.0006096	0.000935	-0.000554	0.02263
11	rs900146	13293887	C	T	0.2944	401350	-0.0009307	0.0001626	1.033e-08	0.0002243	0.5869	0.0001778	0.668	9.429e-05	0.8203	-0.0005661	0.0198	-0.0005317	0.01272	-0.0008795	9.121e-08	-0.0006691	0.3924	-0.0005015	0.02804	-0.0009205	1.623e-08	-0.0005854	0.007748	-0.0006093	0.0009386	-0.0005513	0.02328
11	rs11825504	13269921	A	T	0.4194	397336	-0.0008637	0.0001509	1.047e-08	-0.0004507	0.07254	-0.0004554	0.07149	-0.0003884	0.1253	-0.0005391	0.1227	-0.0005404	0.01727	-0.0008352	4.558e-08	-0.0005074	0.01393	-0.000562	0.02201	-0.0008489	1.97e-08	NA	NA	-0.0004405	0.02856	-0.000494	0.2171
11	rs10832011	13287938	G	A	0.2935	401085	-0.0009312	0.0001627	1.051e-08	0.0001755	0.6682	0.0001301	0.7518	5.39e-05	0.8959	-0.0005808	0.0167	-0.0005316	0.0129	-0.0008818	8.715e-08	-0.0007073	0.3485	-0.0005062	0.02654	-0.0009202	1.69e-08	-0.0005945	0.006849	-0.0006143	0.0008584	-0.000565	0.01998
11	rs900144	13294268	C	T	0.4303	401210	-0.0008538	0.0001496	1.157e-08	-0.0004226	0.1555	-0.0004051	0.1753	-0.0003521	0.2398	-0.0005873	0.3474	-0.0005146	0.04445	-0.0008122	8.256e-08	-0.0004861	0.03476	-0.0006208	0.02778	-0.0008423	1.902e-08	-0.0005422	0.1954	-0.0004734	0.01193	NA	NA
11	rs11022738	13293182	C	T	0.2732	401250	-0.0009468	0.0001663	1.236e-08	-3.196e-05	0.9258	-0.0001106	0.7484	5.571e-05	0.8725	-0.0005778	0.01366	-0.0005023	0.02735	-0.0008855	1.426e-07	-0.0005023	0.2629	-0.0005248	0.02189	-0.0009392	1.741e-08	-0.0006078	0.004676	-0.0006248	0.0007885	-0.0005655	0.01597
11	rs10832013	13295353	G	T	0.3036	401134	-0.0009179	0.0001612	1.237e-08	0.0001183	0.7468	9.596e-05	0.7942	8.773e-05	0.8117	-0.0005664	0.01484	-0.000531	0.01387	-0.0008607	1.319e-07	NA	NA	-0.0005264	0.02274	-0.0009067	1.99e-08	-0.0005717	0.009856	-0.0006097	0.0007442	-0.0005216	0.03545
11	rs72867447	13301875	C	G	0.4256	401379	-0.0008531	0.0001498	1.239e-08	-0.0004359	0.1291	-0.0004244	0.1414	-0.000338	0.2431	-0.0006013	0.4304	-0.0005033	0.05408	-0.0008163	7.368e-08	-0.0004832	0.03171	-0.000581	0.04345	-0.0008404	2.123e-08	-0.0005174	0.1856	-0.0004753	0.01108	-0.0003182	0.7615
11	rs11022723	13270635	G	A	0.4165	401169	-0.0008558	0.0001503	1.247e-08	-0.0004316	0.08655	-0.0004378	0.08415	-0.0003671	0.1488	-0.0005075	0.1511	-0.0004855	0.03241	-0.0008302	4.878e-08	-0.0005047	0.01445	-0.0004992	0.04198	-0.0008416	2.292e-08	NA	NA	-0.000437	0.02918	-0.0004574	0.2611
11	11:13239781_GA_G	13239781	GA	G	0.4715	396557	-0.0008492	0.0001492	1.249e-08	-0.0006497	0.0001344	-0.0006406	0.0001834	-0.0006232	0.0002777	-0.0005569	0.001467	-0.0005541	0.001082	-0.0008504	1.822e-08	-0.0006447	4.316e-05	-0.0005885	0.0007672	-0.0008402	1.821e-08	-0.0005596	0.00196	-0.0003066	0.3066	-0.0005707	0.001068
11	rs11022742	13296561	C	T	0.2729	401076	-0.0009465	0.0001664	1.271e-08	-1.524e-05	0.9645	-9.087e-05	0.7918	7.811e-05	0.8217	-0.0005799	0.01333	-0.0005016	0.02775	-0.0008867	1.394e-07	-0.0004468	0.3173	-0.0005238	0.02217	-0.0009385	1.815e-08	-0.0006007	0.005173	-0.000623	0.0008193	-0.0005525	0.01853
11	rs1351522	13268386	T	C	0.4165	399111	-0.0008575	0.0001507	1.281e-08	-0.0004375	0.08288	-0.0004415	0.0821	-0.0003711	0.1451	-0.0005185	0.1429	-0.0005049	0.02642	-0.0008325	4.871e-08	-0.0005158	0.01262	-0.0005221	0.0338	-0.0008433	2.337e-08	NA	NA	-0.000431	0.03268	-0.0004798	0.2388
11	rs2403662	13302822	A	G	0.2895	400855	-0.0009298	0.0001635	1.284e-08	0.0001367	0.7275	8.252e-05	0.8341	7.74e-05	0.8444	-0.0005654	0.02355	-0.0005259	0.01542	-0.0008828	9.611e-08	-0.0004998	0.4316	-0.0004801	0.03871	-0.0009179	2.121e-08	-0.0005908	0.00687	-0.0006159	0.0008366	-0.0005443	0.02378
11	rs3993105	13303071	C	T	0.2895	400714	-0.0009295	0.0001635	1.306e-08	0.0001397	0.7218	8.574e-05	0.8277	8.143e-05	0.8364	-0.0005626	0.02424	-0.0005302	0.01463	-0.0008822	9.846e-08	-0.0004977	0.4328	-0.0004848	0.03686	-0.0009176	2.154e-08	-0.0005887	0.007071	-0.0006156	0.000843	-0.0005419	0.02442
11	rs11022721	13270501	A	C	0.4165	401153	-0.0008543	0.0001503	1.324e-08	-0.000431	0.087	-0.000437	0.08468	-0.0003664	0.1495	-0.0005067	0.1517	-0.000484	0.03292	-0.0008289	5.128e-08	-0.0005038	0.01462	-0.0004984	0.04231	-0.00084	2.431e-08	NA	NA	-0.000435	0.02995	-0.0004564	0.2622
11	rs11022722	13270538	C	T	0.4165	401161	-0.0008542	0.0001503	1.329e-08	-0.0004307	0.08723	-0.0004367	0.08491	-0.0003661	0.1499	-0.0005067	0.1518	-0.0004845	0.03276	-0.0008286	5.19e-08	-0.0005038	0.01463	-0.0004984	0.0423	-0.0008399	2.44e-08	NA	NA	-0.0004342	0.03023	-0.0004566	0.262
11	rs11022743	13297800	A	G	0.2729	401088	-0.0009452	0.0001664	1.335e-08	-1.784e-05	0.9585	-9.338e-05	0.7862	7.476e-05	0.8293	-0.0005805	0.01326	-0.0005001	0.02824	-0.0008846	1.49e-07	-0.0004532	0.3106	-0.0005213	0.02281	-0.0009373	1.896e-08	-0.0006025	0.005047	-0.0006234	0.0008138	-0.0005553	0.01795
11	rs4414197	13306311	T	G	0.2897	399696	-0.0009292	0.0001637	1.366e-08	0.0002238	0.5641	0.0001667	0.6691	0.0001746	0.6547	-0.0005338	0.0329	-0.0005091	0.01965	-0.0008824	1.008e-07	-0.0002641	0.6734	-0.0004842	0.03838	-0.0009172	2.254e-08	-0.0005699	0.009291	-0.0006161	0.0008398	-0.0005194	0.03146
11	rs10832012	13293248	C	A	0.2729	401226	-0.0009443	0.0001663	1.369e-08	-1.308e-05	0.9695	-8.879e-05	0.7965	7.923e-05	0.8192	-0.0005713	0.01473	-0.0004938	0.0302	-0.0008838	1.524e-07	-0.0004574	0.3061	-0.0005115	0.02543	-0.0009366	1.932e-08	-0.0005979	0.005386	-0.0006196	0.0008734	-0.0005548	0.01805
11	rs4372426	13275240	C	T	0.4183	401117	-0.0008529	0.0001503	1.377e-08	-0.0004266	0.08897	-0.0004349	0.08495	-0.0003654	0.1489	-0.0004518	0.2067	-0.0004759	0.0356	-0.0008284	5.156e-08	-0.0004968	0.01599	-0.0004906	0.04578	-0.0008386	2.533e-08	NA	NA	-0.0004312	0.03095	-0.0003922	0.3471
11	rs11603808	13274991	C	T	0.4183	401150	-0.0008527	0.0001502	1.384e-08	-0.0004305	0.08611	-0.0004388	0.0822	-0.0003694	0.1446	-0.0004603	0.1983	-0.0004746	0.03608	-0.000828	5.231e-08	-0.0004957	0.01623	-0.0004891	0.04644	-0.0008385	2.539e-08	NA	NA	-0.0004324	0.03052	-0.0004036	0.3333
11	rs7926712	13303085	A	G	0.2894	400751	-0.0009278	0.0001635	1.386e-08	0.0001471	0.7076	9.326e-05	0.8129	8.894e-05	0.8216	-0.000561	0.02466	-0.0005273	0.01517	-0.0008807	1.033e-07	-0.0004796	0.4501	-0.0004821	0.03792	-0.0009158	2.291e-08	-0.0005873	0.007217	-0.0006135	0.0008776	-0.0005397	0.02501
11	rs2279284	13298750	T	C	0.2729	401081	-0.0009439	0.0001664	1.395e-08	-1.105e-05	0.9743	-8.665e-05	0.8012	8.112e-05	0.8149	-0.0005772	0.01377	-0.0004983	0.02877	-0.0008839	1.525e-07	-0.0004433	0.3208	-0.0005193	0.02333	-0.0009359	1.986e-08	-0.0005985	0.005337	-0.0006204	0.0008606	-0.0005507	0.0189
11	rs34862781	13305263	G	A	0.4164	400108	-0.0008522	0.0001505	1.49e-08	-0.0003846	0.2052	-0.000377	0.2164	-0.0003149	0.3029	NA	NA	-0.0004686	0.06406	-0.0008209	7.238e-08	-0.0004683	0.03073	-0.0005311	0.05587	-0.0008398	2.526e-08	-0.0004511	0.2107	-0.0004706	0.01343	-0.0002792	0.6565
11	rs7117317	13278809	A	G	0.4172	401060	-0.0008512	0.0001503	1.498e-08	-0.0004209	0.09348	-0.0004234	0.09367	-0.0003502	0.1669	-0.0004437	0.215	-0.0004782	0.03515	-0.0008257	5.779e-08	-0.00049	0.0173	-0.0004993	0.04162	-0.0008371	2.719e-08	NA	NA	-0.000429	0.03151	-0.0003646	0.378
11	rs34148132	13314475	T	C	0.2895	399518	-0.0009255	0.0001637	1.573e-08	0.0002554	0.5102	0.000202	0.6042	0.0002067	0.5964	-0.0005334	0.03305	-0.0004976	0.02263	-0.0008777	1.187e-07	-0.0001729	0.7817	-0.0004727	0.04334	-0.0009133	2.609e-08	-0.0005632	0.01015	-0.00061	0.0009473	-0.0005143	0.03316
11	rs35601753	13279149	T	C	0.4172	401054	-0.0008497	0.0001503	1.588e-08	-0.0004193	0.09471	-0.0004216	0.0951	-0.0003484	0.1691	-0.000443	0.2158	-0.0004774	0.03544	-0.0008242	6.109e-08	-0.0004885	0.01764	-0.0004987	0.04189	-0.0008357	2.875e-08	NA	NA	-0.0004266	0.03248	-0.0003636	0.3793
11	rs2219998	13292864	G	A	0.4308	401188	-0.0008449	0.0001496	1.626e-08	-0.0004098	0.1673	-0.0003923	0.1882	-0.0003386	0.257	-0.0004648	0.4482	-0.0005021	0.04932	-0.0008021	1.187e-07	-0.0004742	0.03923	-0.0005823	0.03846	-0.0008337	2.643e-08	-0.0004797	0.256	-0.0004576	0.01515	NA	NA
11	rs11022715	13243199	C	T	0.4723	397546	-0.0008413	0.000149	1.631e-08	-0.000647	0.0001437	-0.0006454	0.0001632	-0.0006284	0.0002457	-0.0005445	0.001868	-0.0005436	0.001338	-0.0008436	2.279e-08	-0.0006303	6.331e-05	-0.0005856	0.0008113	-0.0008321	2.391e-08	-0.0005415	0.002729	-0.0002255	0.4476	-0.000551	0.001579
11	rs4146385	13291931	T	A	0.4307	401209	-0.0008439	0.0001496	1.693e-08	-0.0004075	0.1698	-0.0003901	0.1909	-0.0003362	0.2606	-0.0004482	0.4653	-0.0004998	0.05042	-0.000801	1.236e-07	-0.0004732	0.03969	-0.0005794	0.03951	-0.0008326	2.75e-08	-0.000477	0.2582	-0.0004561	0.01546	NA	NA
11	rs4757137	13291827	T	G	0.2726	400792	-0.0009387	0.0001665	1.71e-08	1.408e-05	0.9673	-5.944e-05	0.8631	0.0001074	0.757	-0.0005602	0.0169	-0.0004858	0.03311	-0.0008797	1.778e-07	-0.0004481	0.3174	-0.0005106	0.02583	-0.000931	2.4e-08	-0.0005942	0.005727	-0.0006151	0.0009613	-0.0005468	0.01989
11	rs766310907	13237519	CA	C	0.4484	364514	0.0008821	0.0001565	1.723e-08	0.0005634	0.00315	0.0005216	0.006676	0.0005292	0.005968	0.0005319	0.006742	0.0005859	0.001154	0.0008815	2.751e-08	0.0006231	0.0003715	0.0006253	0.0009946	0.0008752	2.292e-08	0.000551	0.007385	0.0006952	0.2788	0.0005365	0.005929
11	rs1351521	13268494	C	T	0.4167	399238	-0.0008494	0.0001507	1.737e-08	-0.0004245	0.0922	-0.0004329	0.08801	-0.0003623	0.1546	-0.0004973	0.1594	-0.0004841	0.03316	-0.0008257	6.223e-08	-0.0005052	0.01451	-0.0005039	0.04037	-0.0008354	3.14e-08	NA	NA	-0.0004127	0.04065	-0.0004387	0.2808
11	rs1481877	13272091	A	G	0.4183	401379	-0.0008466	0.0001502	1.746e-08	-0.000426	0.08921	-0.0004361	0.08388	-0.000367	0.1469	-0.000442	0.2157	-0.0004659	0.03954	-0.0008212	6.687e-08	-0.0004928	0.0168	-0.0004792	0.05084	-0.0008323	3.198e-08	NA	NA	-0.0004221	0.03466	-0.0003803	0.3605
11	rs11825452	13269722	A	C	0.4164	399839	-0.0008483	0.0001506	1.777e-08	-0.0004237	0.0927	-0.0004299	0.09017	-0.0003591	0.1582	-0.0004856	0.1699	-0.0004774	0.03563	-0.0008206	7.334e-08	-0.0004984	0.01583	-0.0005043	0.04014	-0.0008341	3.225e-08	NA	NA	-0.0004092	0.042	-0.0004231	0.299
11	rs4756763	13280556	G	A	0.4173	401253	-0.0008466	0.0001503	1.777e-08	-0.0004202	0.09408	-0.0004235	0.09371	-0.0003512	0.1658	-0.0004429	0.216	-0.0004764	0.03572	-0.000822	6.559e-08	-0.0004891	0.0175	-0.0005007	0.04092	-0.0008324	3.231e-08	NA	NA	-0.0004224	0.03408	-0.0003662	0.3762
11	rs35681858	13270008	C	T	0.4165	399968	-0.0008479	0.0001506	1.789e-08	-0.000429	0.08874	-0.0004342	0.08694	-0.0003638	0.1527	-0.0004936	0.163	-0.000483	0.0335	-0.0008214	7.057e-08	-0.0005013	0.01523	-0.0005041	0.04022	-0.000834	3.206e-08	NA	NA	-0.0004228	0.03545	-0.0004348	0.2858
11	rs4757134	13272902	C	T	0.4176	401251	-0.0008461	0.0001503	1.798e-08	-0.0004198	0.09416	-0.0004261	0.09143	-0.0003554	0.1604	-0.0004428	0.215	-0.000475	0.036	-0.0008205	6.924e-08	-0.000488	0.01775	-0.0004952	0.04324	-0.000832	3.268e-08	NA	NA	-0.0004261	0.03283	-0.00037	0.3699
11	rs6486110	13270920	C	G	0.4176	401275	-0.000846	0.0001503	1.806e-08	-0.000421	0.09323	-0.0004275	0.09035	-0.0003568	0.1588	-0.0004377	0.2203	-0.0004708	0.03768	-0.0008203	6.961e-08	-0.0004892	0.01746	-0.0004904	0.04528	-0.0008318	3.29e-08	NA	NA	-0.0004251	0.03325	-0.0003704	0.3694
11	rs11823901	13279949	C	T	0.4162	400059	-0.0008478	0.0001506	1.811e-08	-0.0004353	0.08272	-0.0004372	0.08338	-0.0003644	0.1502	-0.0004663	0.1918	-0.0004792	0.03498	-0.0008236	6.599e-08	-0.0004927	0.01673	-0.0004954	0.04324	-0.0008345	3.186e-08	NA	NA	-0.0004272	0.03237	-0.0003822	0.3544
11	rs1481879	13271768	C	T	0.4176	401289	-0.0008457	0.0001503	1.827e-08	-0.0004204	0.09371	-0.0004269	0.09081	-0.0003562	0.1595	-0.0004346	0.2236	-0.0004708	0.0377	-0.00082	7.034e-08	-0.0004876	0.01783	-0.0004905	0.04525	-0.0008315	3.324e-08	NA	NA	-0.0004256	0.03305	-0.0003699	0.3699
11	rs6486109	13267867	A	T	0.259	396474	-0.0009581	0.0001703	1.83e-08	-0.0002469	0.3817	-0.0003176	0.2635	-0.0001399	0.6259	-0.0006258	0.004437	-0.0005098	0.01964	-0.0009068	1.422e-07	-0.0005333	0.09449	-0.0005334	0.01605	-0.0009448	3.129e-08	-0.0005826	0.01166	-0.000585	0.003141	-0.0005962	0.00688
11	rs1481876	13272171	A	G	0.4176	401290	-0.0008455	0.0001503	1.836e-08	-0.0004203	0.0938	-0.0004268	0.0909	-0.000356	0.1596	-0.0004345	0.2237	-0.0004706	0.03774	-0.0008199	7.069e-08	-0.0004875	0.01785	-0.0004905	0.04525	-0.0008314	3.34e-08	NA	NA	-0.0004252	0.03321	-0.0003699	0.37
11	rs4756761	13272616	T	C	0.4182	401234	-0.0008449	0.0001503	1.875e-08	-0.0004154	0.09776	-0.0004231	0.09378	-0.0003534	0.1629	-0.0004419	0.216	-0.000468	0.0387	-0.0008191	7.261e-08	-0.0004874	0.01811	-0.0004837	0.04876	-0.0008305	3.438e-08	NA	NA	-0.0004222	0.03465	-0.000369	0.3752
11	rs4756762	13272778	G	A	0.4176	401237	-0.0008449	0.0001503	1.883e-08	-0.0004189	0.0949	-0.0004252	0.09209	-0.0003546	0.1613	-0.0004417	0.2162	-0.0004751	0.03599	-0.0008192	7.244e-08	-0.000487	0.01797	-0.0004951	0.04327	-0.0008308	3.422e-08	NA	NA	-0.0004253	0.03319	-0.0003687	0.3716
11	rs9783306	13276923	C	A	0.4175	401038	-0.0008451	0.0001503	1.891e-08	-0.0004057	0.1064	-0.0004092	0.1057	-0.0003375	0.1833	-0.0004155	0.2468	-0.0004631	0.0412	-0.0008195	7.221e-08	-0.000481	0.01956	-0.0004867	0.04733	-0.0008309	3.436e-08	NA	NA	-0.0004248	0.03331	-0.0003374	0.4165
11	rs1481891	13310718	T	C	0.2892	399526	-0.0009207	0.0001638	1.895e-08	0.0002491	0.5201	0.0002029	0.6022	0.0002085	0.5926	-0.0005262	0.03536	-0.0004906	0.02473	-0.0008724	1.43e-07	-0.0001081	0.862	-0.0004616	0.04838	-0.0009081	3.17e-08	-0.0005558	0.01114	-0.0006053	0.001038	-0.0005042	0.03666
11	rs36170258	13311263	C	T	0.2891	399517	-0.0009207	0.0001638	1.895e-08	0.0002489	0.5204	0.0002027	0.6026	0.0002083	0.593	-0.0005264	0.0353	-0.0004907	0.0247	-0.0008724	1.431e-07	-0.0001083	0.8617	-0.0004619	0.04822	-0.0009081	3.171e-08	-0.000556	0.01112	-0.0006053	0.001039	-0.0005043	0.03659
11	rs11022725	13273156	A	C	0.4178	401240	-0.0008445	0.0001503	1.908e-08	-0.0004211	0.09342	-0.0004278	0.09035	-0.0003583	0.1573	-0.0004444	0.2139	-0.0004798	0.03419	-0.0008189	7.322e-08	-0.000489	0.01757	-0.0004944	0.04365	-0.0008302	3.491e-08	NA	NA	-0.0004252	0.03326	-0.0003798	0.3583
11	rs11022726	13273305	G	A	0.4178	401240	-0.0008445	0.0001503	1.908e-08	-0.0004211	0.09342	-0.0004278	0.09035	-0.0003583	0.1573	-0.0004444	0.2139	-0.0004798	0.03419	-0.0008189	7.322e-08	-0.000489	0.01757	-0.0004944	0.04365	-0.0008302	3.491e-08	NA	NA	-0.0004252	0.03326	-0.0003798	0.3583
11	rs55957464	13277443	A	G	0.4175	401036	-0.0008446	0.0001503	1.925e-08	-0.0004048	0.1071	-0.0004085	0.1063	-0.0003367	0.1844	-0.0004137	0.2489	-0.0004615	0.04189	-0.0008191	7.35e-08	-0.0004812	0.01952	-0.0004851	0.04803	-0.0008305	3.489e-08	NA	NA	-0.0004235	0.03387	-0.0003352	0.4195
11	rs1351520	13268538	A	G	0.4165	399411	-0.0008462	0.0001507	1.951e-08	-0.0004288	0.08877	-0.0004377	0.08437	-0.0003667	0.1494	-0.0004904	0.1649	-0.0004813	0.03419	-0.0008225	6.95e-08	-0.0004999	0.01553	-0.0004941	0.04431	-0.0008322	3.522e-08	NA	NA	-0.0004128	0.04052	-0.0004288	0.2911
11	rs4757133	13268797	G	A	0.4164	399645	-0.000846	0.0001506	1.956e-08	-0.0004141	0.1006	-0.0004212	0.09705	-0.0003499	0.1692	-0.0004824	0.1731	-0.0004688	0.0392	-0.0008201	7.517e-08	-0.0004948	0.01666	-0.0004979	0.04283	-0.0008317	3.551e-08	NA	NA	-0.0004103	0.04158	-0.0004159	0.3078
11	rs1481881	13269536	T	C	0.4164	399804	-0.0008455	0.0001506	1.983e-08	-0.0004212	0.09471	-0.0004274	0.09209	-0.0003565	0.1613	-0.000489	0.1671	-0.0004744	0.03684	-0.0008178	8.129e-08	-0.0004964	0.01628	-0.0005056	0.03968	-0.0008313	3.595e-08	NA	NA	-0.000407	0.04315	-0.0004286	0.293
11	rs34560638	13288851	T	A	0.4301	401067	-0.0008402	0.0001497	1.983e-08	-0.0004122	0.1656	-0.0003948	0.1863	-0.0003421	0.2531	-0.0004457	0.4717	-0.0004947	0.05315	-0.0007981	1.384e-07	-0.0004713	0.04065	-0.0005886	0.03677	-0.0008289	3.208e-08	-0.0005163	0.2187	-0.0004574	0.01515	NA	NA
11	rs61882109	13288885	A	C	0.4301	401065	-0.0008402	0.0001497	1.984e-08	-0.0004125	0.1653	-0.0003951	0.1859	-0.0003424	0.2526	-0.0004423	0.4752	-0.0004937	0.05361	-0.0007981	1.386e-07	-0.0004704	0.04102	-0.0005865	0.03746	-0.0008289	3.21e-08	-0.0005255	0.2106	-0.0004583	0.01495	NA	NA
11	rs12290622	13314307	G	A	0.2891	399523	-0.0009193	0.0001638	1.99e-08	0.0002612	0.5001	0.0002161	0.5787	0.0002225	0.568	-0.0005233	0.03639	-0.0004874	0.02568	-0.000871	1.499e-07	-9.395e-05	0.8799	-0.0004585	0.04987	-0.0009067	3.333e-08	-0.000553	0.01156	-0.000603	0.001085	-0.0005018	0.03755
11	rs4146388	13306605	T	C	0.2677	399698	-0.0009402	0.0001677	2.053e-08	3.809e-05	0.9083	-4.178e-05	0.8999	0.0001751	0.6024	-0.0005296	0.02781	-0.0004664	0.0463	-0.0008816	2.044e-07	-0.0003123	0.4512	-0.0004957	0.03425	-0.0009294	3.171e-08	-0.0005773	0.007081	-0.0006231	0.0008452	-0.0005173	0.02674
11	rs4757135	13280403	A	G	0.4174	401379	-0.0008428	0.0001503	2.069e-08	-0.0004132	0.09888	-0.0004111	0.1028	-0.0003386	0.1805	-0.0004217	0.2352	-0.0004663	0.03947	-0.000821	6.851e-08	-0.0004838	0.01863	-0.0004888	0.04549	-0.0008292	3.674e-08	NA	NA	-0.0004159	0.03678	-0.0003505	0.3919
11	rs10832018	13312424	G	A	0.2892	399546	-0.0009179	0.0001638	2.084e-08	0.0002534	0.513	0.0002071	0.5947	0.000213	0.5846	-0.0005223	0.03676	-0.0004856	0.02622	-0.0008694	1.579e-07	-0.0001106	0.8588	-0.0004572	0.05056	-0.0009052	3.498e-08	-0.0005517	0.01175	-0.0006017	0.001113	-0.0004992	0.03854
11	rs7942486	13288698	G	T	0.43	400946	-0.0008389	0.0001497	2.094e-08	-0.0004174	0.1577	-0.0003984	0.1796	-0.0003399	0.2532	-0.0004591	0.4448	-0.0004898	0.05556	-0.0007971	1.444e-07	-0.0004692	0.0408	-0.0005766	0.03979	-0.000828	3.337e-08	-0.0004857	0.2467	-0.0004545	0.01579	NA	NA
11	rs4353253	13310263	G	C	0.2892	399557	-0.0009171	0.0001638	2.147e-08	0.0002509	0.5171	0.0002046	0.5991	0.0002104	0.5893	-0.0005218	0.03692	-0.0004845	0.02657	-0.0008685	1.624e-07	-0.000112	0.8571	-0.0004576	0.05033	-0.0009044	3.603e-08	-0.0005518	0.01173	-0.0006004	0.001141	-0.0004995	0.03845
11	rs11022749	13307366	G	A	0.2684	399598	-0.0009378	0.0001675	2.18e-08	4.423e-05	0.8937	-3.712e-05	0.9112	0.0001732	0.6066	-0.0005312	0.02729	-0.0004525	0.0528	-0.0008784	2.221e-07	-0.0002955	0.4793	-0.000482	0.03976	-0.0009271	3.36e-08	-0.000576	0.007263	-0.0006213	0.0008736	-0.0005171	0.02698
11	rs12786955	13280635	G	C	0.4177	401221	-0.0008405	0.0001503	2.238e-08	-0.0004074	0.1053	-0.0004113	0.1043	-0.0003414	0.1787	-0.0004174	0.2454	-0.0004625	0.04134	-0.0008163	8.065e-08	-0.0004807	0.01972	-0.000482	0.04942	-0.0008261	4.084e-08	NA	NA	-0.0004174	0.0364	-0.0003486	0.4025
11	rs11022751	13307613	C	T	0.2683	397735	-0.0009392	0.0001679	2.241e-08	-1.992e-05	0.9519	-8.798e-05	0.7909	0.0001191	0.7226	-0.0005614	0.01964	-0.0004708	0.044	-0.0008779	2.413e-07	-0.0003705	0.3725	-0.0004987	0.0335	-0.0009287	3.44e-08	-0.0005953	0.005555	-0.0006199	0.0009146	-0.000542	0.02045
11	rs34369393	13289344	G	A	0.4306	401040	-0.0008364	0.0001496	2.287e-08	-0.0003929	0.1859	-0.0003743	0.2098	-0.0003206	0.2836	-0.0003589	0.5594	-0.0004953	0.05261	-0.0007956	1.511e-07	-0.0004593	0.0455	-0.0005718	0.04178	-0.0008251	3.693e-08	-0.0004387	0.2983	-0.0004471	0.01757	NA	NA
11	rs4757141	13307095	G	A	0.2681	399654	-0.0009364	0.0001676	2.306e-08	5.27e-05	0.8737	-2.859e-05	0.9316	0.0001842	0.5846	-0.0005193	0.03111	-0.0004525	0.05307	-0.0008782	2.25e-07	-0.0002879	0.4888	-0.0004836	0.039	-0.0009257	3.55e-08	-0.0005725	0.007603	-0.0006202	0.0008935	-0.0005115	0.02859
11	rs11022753	13310854	C	T	0.2675	399563	-0.0009368	0.0001677	2.327e-08	3.47e-05	0.9164	-4.507e-05	0.8921	0.0001698	0.6134	-0.0005333	0.02676	-0.0004597	0.04965	-0.0008783	2.287e-07	-0.0003094	0.4551	-0.0004888	0.0369	-0.0009262	3.565e-08	-0.000577	0.007117	-0.0006192	0.0009118	-0.0005176	0.02666
11	rs11022752	13307622	G	A	0.2682	397815	-0.0009376	0.0001679	2.374e-08	-1.104e-05	0.9733	-8.489e-05	0.7982	0.0001235	0.713	-0.0005563	0.02081	-0.0004681	0.04525	-0.0008761	2.549e-07	-0.0003525	0.3966	-0.0004955	0.03468	-0.0009266	3.687e-08	-0.0005914	0.005875	-0.0006169	0.0009697	-0.0005381	0.02139
11	rs11022754	13313243	A	G	0.2675	399538	-0.0009351	0.0001677	2.468e-08	3.959e-05	0.9047	-3.993e-05	0.9043	0.0001755	0.6015	-0.0005301	0.02767	-0.0004569	0.05107	-0.0008768	2.395e-07	-0.0003048	0.4618	-0.0004859	0.03803	-0.0009246	3.766e-08	-0.0005746	0.007354	-0.0006178	0.0009368	-0.0005146	0.02753
11	rs11022706	13232392	T	G	0.4724	400874	-0.0008257	0.0001484	2.619e-08	-0.0006257	0.0002137	-0.0006134	0.0003107	-0.0005967	0.0004585	-0.0005322	0.002156	-0.0005426	0.001261	-0.0008302	3.325e-08	-0.0006174	8.138e-05	-0.0005732	0.0009653	-0.0008185	3.553e-08	-0.0005303	0.003038	-0.0002548	0.3945	-0.0005449	0.001625
11	rs11022750	13307594	A	G	0.2683	397761	-0.0009347	0.0001679	2.619e-08	-3.24e-07	0.9992	-7.152e-05	0.8294	0.0001358	0.6856	-0.0005555	0.02098	-0.0004685	0.0451	-0.0008735	2.765e-07	-0.0003512	0.3981	-0.0004965	0.0343	-0.000924	4.031e-08	-0.0005898	0.006008	-0.0006133	0.001039	-0.0005363	0.02183
11	rs11022756	13315439	A	C	0.2891	399498	-0.0009115	0.0001638	2.626e-08	0.0002697	0.4861	0.0002246	0.5639	0.0002313	0.5528	-0.000513	0.04022	-0.0004733	0.0303	-0.0008629	1.955e-07	-8.814e-05	0.8872	-0.0004423	0.05857	-0.0008989	4.359e-08	-0.0005407	0.01356	-0.0005928	0.001318	-0.0004895	0.04248
11	rs10832017	13309671	A	G	0.268	399537	-0.0009326	0.0001676	2.649e-08	5.442e-05	0.8696	-2.74e-05	0.9345	0.0001836	0.5858	-0.0005204	0.03078	-0.0004447	0.05738	-0.0008745	2.545e-07	-0.000285	0.4929	-0.0004773	0.04169	-0.0009221	4.041e-08	-0.0005697	0.007904	-0.0006146	0.0009949	-0.00051	0.02907
11	rs7107287	13312969	T	G	0.2679	399506	-0.0009315	0.0001676	2.754e-08	5.57e-05	0.8665	-2.556e-05	0.9388	0.0001854	0.5821	-0.0005206	0.0307	-0.0004448	0.05731	-0.0008737	2.615e-07	-0.0002863	0.491	-0.0004769	0.04187	-0.0009211	4.183e-08	-0.0005705	0.007816	-0.0006149	0.0009883	-0.0005102	0.02901
11	rs757159517	13274920	CCA	C	0.4174	400468	-0.0008358	0.0001504	2.756e-08	-0.0004021	0.1091	-0.0004062	0.1079	-0.0003357	0.1852	-0.0004046	0.2588	-0.000465	0.04032	-0.0008103	1.028e-07	-0.0004735	0.0215	-0.0004849	0.04809	-0.000821	5.083e-08	NA	NA	-0.0004172	0.03677	-0.0003093	0.4543
11	rs10832019	13313879	T	C	0.2679	399501	-0.0009312	0.0001676	2.787e-08	5.999e-05	0.8564	-2.126e-05	0.9491	0.0001905	0.5718	-0.0005188	0.03131	-0.0004428	0.05848	-0.0008733	2.646e-07	-0.0002812	0.4987	-0.0004744	0.04297	-0.0009207	4.239e-08	-0.0005691	0.007964	-0.0006142	0.001004	-0.0005085	0.02955
11	rs7934154	13314148	T	G	0.2679	399501	-0.0009312	0.0001676	2.787e-08	5.999e-05	0.8564	-2.126e-05	0.9491	0.0001905	0.5718	-0.0005188	0.03131	-0.0004428	0.05848	-0.0008733	2.646e-07	-0.0002812	0.4987	-0.0004744	0.04297	-0.0009207	4.239e-08	-0.0005691	0.007964	-0.0006142	0.001004	-0.0005085	0.02955
11	rs11022755	13315049	C	T	0.2679	399493	-0.0009302	0.0001676	2.878e-08	6.351e-05	0.848	-1.771e-05	0.9576	0.0001943	0.5641	-0.0005181	0.03152	-0.0004409	0.05952	-0.0008724	2.728e-07	-0.0002799	0.5007	-0.000473	0.04357	-0.0009198	4.379e-08	-0.0005678	0.008119	-0.0006128	0.00103	-0.0005079	0.02974
11	rs7112090	13247026	A	G	0.4724	396792	-0.0008262	0.0001491	2.984e-08	-0.0006211	0.000273	-0.0006204	0.0003008	-0.0006033	0.0004462	-0.0005131	0.003487	-0.0005214	0.002153	-0.0008326	3.512e-08	-0.000612	0.0001056	-0.0005555	0.001528	-0.0008168	4.36e-08	-0.0005036	0.00551	-0.0002326	0.4267	-0.0005205	0.002931
11	rs745752200	13279018	ATG	A	0.4171	400117	-0.0008339	0.0001505	3.009e-08	-0.0004151	0.09879	-0.0004168	0.09965	-0.0003454	0.1737	-0.0004295	0.2335	-0.0004588	0.04336	-0.0008078	1.142e-07	-0.00047	0.02286	-0.0004779	0.05247	-0.0008202	5.312e-08	NA	NA	-0.0004164	0.03735	-0.0003278	0.4358
11	rs34796300	13315205	T	C	0.4255	399124	-0.0008312	0.0001502	3.167e-08	-0.0003377	0.2392	-0.0003246	0.2602	-0.0002315	0.4237	-0.0003795	0.6193	-0.0004348	0.1022	-0.0007914	1.965e-07	-0.0004253	0.05892	-0.0005257	0.07344	-0.0008197	5.091e-08	-0.0004176	0.2802	-0.0004538	0.01537	0.00017	0.859
11	rs10766073	13317964	A	G	0.2718	397299	-0.0009223	0.0001674	3.57e-08	1.193e-05	0.9693	-3.287e-05	0.916	0.0002556	0.4212	-0.0005203	0.02516	-0.0004497	0.05824	-0.000857	4.204e-07	-0.0003225	0.3888	-0.0004678	0.04893	-0.0009128	5.327e-08	-0.0005659	0.006926	-0.0006164	0.000825	-0.0005065	0.02543
11	rs35424804	13248730	T	C	0.4961	401379	0.000816	0.0001482	3.702e-08	0.0004818	0.01268	0.0004558	0.01913	0.0004432	0.02285	0.0004426	0.03143	0.0004868	0.006827	0.0008187	5.166e-08	0.0005162	0.002717	0.0004814	0.01169	0.0008018	6.52e-08	0.0004215	0.05738	7.907e-05	0.8078	0.0004489	0.02718
11	rs60521023	13314102	A	AT	0.2894	396520	-0.0009	0.0001643	4.34e-08	0.0002423	0.5318	0.0001995	0.6082	0.0002007	0.6064	-0.0005083	0.04243	-0.0004517	0.03962	-0.0008453	3.741e-07	-0.0001703	0.7832	-0.0004206	0.07338	-0.0008892	6.741e-08	-0.0005416	0.01368	-0.0005709	0.002041	-0.0004993	0.03904
11	11:13257437_GA_G	13257437	GA	G	0.2156	391060	-0.0009978	0.0001827	4.723e-08	-0.0003731	0.1411	-0.0004489	0.07856	-0.0003603	0.1599	-0.0006454	0.002976	-0.0005478	0.01126	-0.0009725	1.451e-07	-0.000516	0.05164	-0.0005927	0.007411	-0.0009842	7.759e-08	-0.0005988	0.007648	-0.0006267	0.002492	-0.0006254	0.004163
11	rs61882381	13348243	T	G	0.2443	387431	-0.0009534	0.0001755	5.552e-08	-0.0002507	0.3368	-0.000329	0.2107	9.486e-05	0.7324	-0.000561	0.01157	-0.0004348	0.1153	-0.0008881	5.639e-07	-0.0003771	0.178	-0.0004791	0.07203	-0.0009409	8.696e-08	-0.0006115	0.002861	-0.0007034	0.0001782	-0.0005618	0.009763
11	rs11828583	13279963	A	C	0.4217	394675	-0.0008144	0.0001512	7.146e-08	-0.0003819	0.1277	-0.0003825	0.1297	-0.0003137	0.2152	-0.0003747	0.2911	-0.0004617	0.042	-0.0007901	2.436e-07	-0.0004505	0.0289	-0.0004771	0.05141	-0.0008002	1.26e-07	NA	NA	-0.0003781	0.05818	-0.0003116	0.4451
11	rs11826480	13279997	T	C	0.4217	394676	-0.0008144	0.0001512	7.157e-08	-0.0003814	0.1282	-0.000382	0.1302	-0.0003132	0.216	-0.0003735	0.2926	-0.0004613	0.04217	-0.00079	2.441e-07	-0.0004502	0.029	-0.0004766	0.05164	-0.0008002	1.262e-07	NA	NA	-0.0003777	0.05841	-0.0003099	0.4474
11	rs71465782	13242791	G	A	0.4879	368471	-0.0008309	0.0001546	7.722e-08	-0.0006501	0.0001972	-0.0006546	0.0001944	-0.0006435	0.0002528	-0.0005503	0.002106	-0.000529	0.002419	-0.0008451	6.663e-08	-0.000631	0.0001022	-0.0005673	0.001595	-0.0008196	1.181e-07	-0.0005498	0.002854	-0.0003015	0.2953	-0.0005526	0.001941
11	rs4757144	13331226	G	A	0.4069	399344	-0.0008117	0.0001512	7.941e-08	-0.0003665	0.1187	-0.0003648	0.1222	-0.0001735	0.4691	-0.0003036	0.3293	-0.0005237	0.1705	-0.0007501	9.68e-07	-0.000452	0.02289	-0.0007855	0.06897	-0.0008026	1.146e-07	-0.0003451	0.1879	-0.00046	0.009463	-0.0002457	0.4446
11	rs11022762	13335926	T	C	0.3817	401379	-0.0008167	0.0001525	8.494e-08	-0.0003952	0.08262	-0.0004101	0.07314	-0.0001646	0.4827	-0.0002965	0.3196	-0.0003701	0.3672	-0.0007587	9.029e-07	-0.0004701	0.01177	-0.0005857	0.0937	-0.0008084	1.189e-07	-0.0003747	0.1158	-0.0004612	0.009475	-0.000301	0.2717
11	rs55769038	13331808	G	A	0.4068	399295	-0.0008091	0.0001512	8.735e-08	-0.0003614	0.1236	-0.0003593	0.1277	-0.0001663	0.4877	-0.000317	0.3077	-0.0004998	0.1916	-0.0007453	1.138e-06	-0.0004484	0.02393	-0.0007809	0.07037	-0.0007999	1.264e-07	-0.0003435	0.1895	-0.0004595	0.009535	-0.0002498	0.4364
11	rs7396943	13328979	C	G	0.3803	399743	-0.0008179	0.0001529	8.828e-08	-0.000404	0.07737	-0.0004195	0.06803	-0.0001868	0.4276	-0.0002901	0.3346	-0.0004004	0.3238	-0.0007591	9.531e-07	-0.0004764	0.01097	-0.0006116	0.0781	-0.0008098	1.225e-07	-0.0003675	0.125	-0.0004568	0.01062	-0.0002939	0.2869
11	rs10741616	13333851	A	G	0.3813	400106	-0.0008147	0.0001528	9.645e-08	-0.0003904	0.08815	-0.0004013	0.08115	-0.0001681	0.4756	-0.0002699	0.37	-0.0004092	0.3196	-0.0007559	1.035e-06	-0.0004709	0.01197	-0.0006221	0.0758	-0.0008058	1.376e-07	-0.0003546	0.1391	-0.0004481	0.01191	-0.0002851	0.3023
11	rs4757145	13331324	A	G	0.3803	399691	-0.0008151	0.0001529	9.787e-08	-0.0003983	0.08159	-0.000414	0.07167	-0.0001809	0.4424	-0.0002883	0.3372	-0.0003899	0.3365	-0.0007562	1.049e-06	-0.000475	0.01119	-0.000619	0.07479	-0.000807	1.354e-07	-0.0003635	0.129	-0.0004546	0.01099	-0.000293	0.2881
11	rs55689167	13279979	G	A	0.4196	392325	-0.0007975	0.0001517	1.469e-07	-0.0003503	0.1611	-0.0003521	0.1617	-0.000293	0.2454	-0.0003131	0.3746	-0.0004179	0.06463	-0.0007779	4.085e-07	-0.0004322	0.03607	-0.0004321	0.07778	-0.0007833	2.549e-07	NA	NA	-0.0003443	0.08519	-0.0002432	0.5506
11	11:13345926_CT_C	13345926	CT	C	0.3738	381711	-0.0008156	0.000157	2.051e-07	-0.0004222	0.06975	-0.0004486	0.05502	-0.000218	0.3627	-0.0002976	0.3291	-0.0003364	0.4086	-0.0007498	2.437e-06	-0.0004995	0.008908	-0.0005021	0.1524	-0.0008067	2.88e-07	-0.0003853	0.1145	-0.0004599	0.01176	-0.0002981	0.2879
11	rs7107711	13255538	G	C	0.222	399167	-0.0009282	0.0001789	2.125e-07	-0.0002968	0.2299	-0.0003696	0.1375	-0.0002796	0.2632	-0.0005601	0.008361	-0.0004672	0.02736	-0.0009065	5.598e-07	-0.0004267	0.09758	-0.0004978	0.02164	-0.0009158	3.317e-07	-0.0005131	0.01922	-0.0005528	0.006606	-0.0005424	0.01096
11	rs11022765	13345115	A	C	0.2501	398175	-0.0008899	0.0001717	2.202e-07	-9.941e-05	0.7025	-0.0001745	0.5055	0.0001969	0.4719	-0.0004873	0.02582	-0.0004123	0.1313	-0.0008235	2.14e-06	-0.0002915	0.2995	-0.0004479	0.08903	-0.0008812	3.014e-07	-0.0005393	0.007448	-0.0006196	0.0007651	-0.0004952	0.02057
11	rs7112233	13255971	T	C	0.2216	398924	-0.0009267	0.0001791	2.278e-07	-0.0002892	0.2422	-0.0003622	0.1457	-0.0002711	0.2785	-0.0005608	0.008313	-0.0004587	0.03045	-0.0009031	6.302e-07	-0.0004292	0.0959	-0.0004905	0.02373	-0.0009145	3.528e-07	-0.0005097	0.02009	-0.0005542	0.006507	-0.0005393	0.01147
11	rs7104311	13254504	C	A	0.2223	400297	-0.000924	0.0001786	2.285e-07	-0.0002846	0.2474	-0.0003546	0.1524	-0.000265	0.2868	-0.0005525	0.009068	-0.0004564	0.03062	-0.000907	5.255e-07	-0.0004142	0.1057	-0.0004827	0.02555	-0.0009111	3.622e-07	-0.0005064	0.02042	-0.0005513	0.006666	-0.0005332	0.01212
11	rs12805304	13344645	A	T	0.2504	398491	-0.000885	0.0001716	2.506e-07	-8.407e-05	0.7465	-0.000159	0.5438	0.0002139	0.4344	-0.0004729	0.03044	-0.000401	0.1421	-0.0008199	2.318e-06	-0.000278	0.3221	-0.0004349	0.0985	-0.0008765	3.414e-07	-0.0005259	0.009014	-0.0006133	0.0008576	-0.0004793	0.02491
11	rs10766078	13363248	A	G	0.3325	399427	-0.0008125	0.0001576	2.522e-07	-0.0004019	0.02935	-0.0007005	0.0002481	0.0005594	0.1898	-0.0005414	0.001697	-0.0005049	0.00705	-0.0007432	3.164e-06	-0.0005384	0.001947	-0.0004516	0.02022	-0.0008225	2.014e-07	-0.0005644	0.0009032	-0.0005924	0.0003042	-0.0005446	0.001519
11	rs35015902	13292277	G	C	0.389	395516	-0.0007894	0.0001531	2.545e-07	-0.0002684	0.3036	-0.0002725	0.2982	-0.0003351	0.2016	-4.518e-05	0.9026	-0.0004246	0.0574	-0.0007454	1.549e-06	-0.0003301	0.188	-0.0003678	0.1282	-0.000781	3.834e-07	-0.0002298	0.4292	-0.0003751	0.04451	-6.58e-05	0.8555
11	rs10766059	13235011	G	A	0.2623	392568	-0.0008783	0.0001705	2.576e-07	-0.0004312	0.03118	-0.0004386	0.02929	-0.0004046	0.0447	-0.0006119	0.0008297	-0.0005713	0.002101	-0.0008561	7.007e-07	-0.0004834	0.01775	-0.0005227	0.006486	-0.0008712	3.292e-07	-0.000589	0.001511	-0.0004283	0.03679	-0.0006024	0.00103
11	rs10832022	13339272	G	A	0.2506	399538	-0.0008775	0.0001713	3.032e-07	-8.249e-05	0.7509	-0.0001541	0.556	0.0002332	0.3936	-0.000462	0.0341	-0.0003797	0.1633	-0.000813	2.721e-06	-0.0002954	0.2927	-0.0004075	0.1206	-0.000869	4.107e-07	-0.0005174	0.01007	-0.0006	0.001089	-0.0004674	0.02841
11	rs10766076	13340710	A	T	0.2505	399109	-0.0008769	0.0001714	3.139e-07	-8.185e-05	0.7528	-0.0001558	0.5517	0.0002223	0.4162	-0.0004705	0.03106	-0.0004028	0.1397	-0.0008125	2.797e-06	-0.0002912	0.2995	-0.0004278	0.1036	-0.0008685	4.251e-07	-0.0005236	0.00925	-0.0006047	0.001001	-0.0004739	0.02639
11	rs877822	13248539	G	A	0.2221	400477	-0.0009118	0.0001786	3.281e-07	-0.0002666	0.2777	-0.0003304	0.1815	-0.0002396	0.3348	-0.000541	0.01054	-0.0004438	0.03545	-0.0008922	7.973e-07	-0.0003938	0.1232	-0.0004623	0.03233	-0.0009001	4.971e-07	-0.0004931	0.02379	-0.0005389	0.00798	-0.0005185	0.01459
11	rs5789783	13347748	T	TA	0.402	344649	-0.0008319	0.0001635	3.594e-07	-0.0003658	0.145	-0.0003715	0.1405	-0.0001164	0.6541	-0.0003983	0.1553	-0.0002108	0.6873	-0.0007509	5.67e-06	-0.0004998	0.02191	NA	NA	-0.0008239	4.777e-07	-0.000454	0.06765	-0.0005153	0.005464	-0.0003148	0.2706
11	rs10766058	13234917	C	G	0.2617	392634	-0.0008671	0.0001706	3.722e-07	-0.0004209	0.03543	-0.0004284	0.03328	-0.0003932	0.05105	-0.0006017	0.001015	-0.0005565	0.002752	-0.0008496	8.644e-07	-0.0004714	0.02078	-0.0005143	0.007412	-0.0008602	4.693e-07	-0.0005779	0.001855	-0.000414	0.04357	-0.000593	0.001238
11	rs4578371	13348377	T	G	0.2383	378423	-0.0009065	0.0001792	4.242e-07	-0.0002133	0.4227	-0.0002856	0.2864	0.0001379	0.625	-0.0005202	0.02182	-0.000355	0.2016	-0.0008455	3.107e-06	-0.0003532	0.2176	-0.0004283	0.1107	-0.0008978	5.71e-07	-0.0005772	0.005935	-0.0006409	0.000842	-0.0005241	0.01823
11	rs71204278	13345049	T	C	0.2498	395886	-0.0008699	0.0001723	4.456e-07	-6.444e-05	0.8051	-0.0001435	0.5854	0.0002243	0.4139	-0.0004238	0.05351	-0.000287	0.2943	-0.0008004	4.398e-06	-0.0002958	0.2949	-0.0003532	0.1805	-0.0008611	6.078e-07	-0.0004954	0.01431	-0.0005996	0.00117	-0.0004389	0.04093
11	rs2128115	13251714	G	T	0.4333	400454	-0.0007538	0.0001495	4.638e-07	-0.0004798	0.007306	-0.0004883	0.006625	-0.0004529	0.01196	-0.0003671	0.05129	-0.0003708	0.0367	-0.0007635	4.582e-07	-0.0004994	0.002037	-0.0004043	0.02711	-0.0007407	7.462e-07	-0.0003467	0.07919	-0.000139	0.5567	-0.0003793	0.04251
11	rs11022713	13239330	G	A	0.2616	392588	-0.0008594	0.0001706	4.752e-07	-0.0004085	0.04133	-0.0004175	0.03815	-0.0003821	0.05813	-0.0005942	0.001179	-0.000548	0.003214	-0.0008345	1.356e-06	-0.0004576	0.02488	-0.0005075	0.008252	-0.0008524	5.99e-07	-0.0005683	0.002218	-0.0003993	0.05146	-0.0005819	0.001533
11	rs12288607	13230507	T	C	0.2615	392543	-0.0008528	0.0001706	5.795e-07	-0.0004062	0.04244	-0.0004151	0.03922	-0.0003789	0.06019	-0.0005846	0.001417	-0.000549	0.003148	-0.0008361	1.292e-06	-0.0004607	0.02394	-0.0005101	0.007945	-0.000847	7.041e-07	-0.0005639	0.002399	-0.0004309	0.03586	-0.0005797	0.0016
11	rs11022769	13352405	C	A	0.2488	384014	-0.0008702	0.0001753	6.917e-07	-0.000122	0.6272	-0.0001873	0.459	0.0002609	0.3322	-0.0004517	0.03731	-0.0002726	0.3288	-0.0008115	4.702e-06	-0.0002154	0.4494	-0.0003728	0.1643	-0.0008579	1.024e-06	-0.0004967	0.01552	-0.0006208	0.0008613	-0.0004378	0.04516
11	rs7924734	13350747	G	A	0.2503	387565	-0.0008632	0.0001741	7.085e-07	-0.00011	0.6602	-0.0001733	0.4917	0.0002689	0.3144	-0.000448	0.03786	-0.0002447	0.3796	-0.0008008	5.366e-06	-0.0001765	0.5344	-0.0003269	0.2213	-0.0008504	1.066e-06	-0.0004967	0.01495	-0.0006175	0.0008464	-0.0004438	0.04128
11	rs10831998	13232021	T	C	0.2612	392729	-0.000846	0.0001707	7.182e-07	-0.0004035	0.04347	-0.0004102	0.04126	-0.0003764	0.06149	-0.0005839	0.001421	-0.0005403	0.00364	-0.0008284	1.629e-06	-0.0004527	0.02617	-0.0005035	0.008744	-0.0008395	8.908e-07	-0.0005579	0.002641	-0.0004207	0.04044	-0.0005756	0.001707
11	rs7941761	13351181	T	C	0.2503	387437	-0.0008615	0.0001741	7.493e-07	-0.0001045	0.6763	-0.0001686	0.5034	0.0002754	0.303	-0.0004429	0.04013	-0.0002468	0.3757	-0.0007992	5.633e-06	-0.0001706	0.5481	-0.0003304	0.2164	-0.0008492	1.113e-06	-0.0004916	0.01604	-0.0006143	0.0009029	-0.0004371	0.04446
11	rs1552136	13233200	G	T	0.2613	392834	-0.0008416	0.0001706	8.141e-07	-0.0003908	0.0505	-0.0003982	0.04754	-0.0003644	0.07021	-0.0005744	0.001694	-0.000532	0.004185	-0.000826	1.734e-06	-0.000442	0.02987	-0.0004908	0.01058	-0.0008341	1.036e-06	-0.0005491	0.003079	-0.0004075	0.04707	-0.0005665	0.002015
11	rs4757142	13325695	G	A	0.3884	391022	-0.0007574	0.000154	8.784e-07	-0.0002943	0.1946	-0.0002991	0.1892	-9.338e-05	0.6875	-0.0002059	0.47	-0.0003188	0.264	-0.000698	7.669e-06	-0.0003693	0.05891	-0.0005096	0.1005	-0.0007512	1.101e-06	-0.0002837	0.2533	-0.0004067	0.02287	-0.0001482	0.6133
11	rs6486119	13323789	T	C	0.286	400502	-0.0008057	0.000164	9.052e-07	0.0002072	0.469	0.000174	0.5454	0.0002805	0.3316	-0.0003309	0.1354	-0.0003259	0.1794	-0.0007401	8.263e-06	0.000318	0.4271	-0.0003427	0.1858	-0.0007946	1.325e-06	-0.0003895	0.06122	-0.0005159	0.003866	-0.0003001	0.1853
11	rs6486118	13323786	G	A	0.286	400451	-0.0008049	0.0001641	9.314e-07	0.0002103	0.4625	0.0001771	0.5382	0.0002838	0.326	-0.0003301	0.1363	-0.0003241	0.1819	-0.0007391	8.495e-06	0.000325	0.417	-0.000339	0.1906	-0.0007938	1.363e-06	-0.0003883	0.06201	-0.000515	0.003936	-0.0002992	0.1866
11	rs763871523	13261705	A	ATTC	0.2182	394819	-0.0008866	0.000181	9.683e-07	-0.0001933	0.4394	-0.0002659	0.2906	-0.0001804	0.4753	-0.000493	0.02171	-0.0004203	0.04949	-0.0008657	2.308e-06	-0.00032	0.2205	-0.0004529	0.03863	-0.0008738	1.479e-06	-0.000446	0.04444	-0.0005128	0.01258	-0.0004722	0.02857
11	rs10832021	13324530	G	A	0.2862	401379	-0.0007996	0.0001638	1.049e-06	0.0002032	0.4767	0.0001679	0.5586	0.0002769	0.3369	-0.0003259	0.1403	-0.000307	0.2055	-0.0007302	1.053e-05	0.000327	0.4132	-0.0003176	0.2196	-0.0007884	1.537e-06	-0.0003781	0.06843	-0.0005046	0.004639	-0.0002942	0.1927
11	rs12805064	13258381	G	A	0.4607	396438	-0.0007278	0.0001494	1.116e-06	-0.0004268	0.01977	-0.0004245	0.02113	-0.0004347	0.01832	-0.0003318	0.08643	-0.0004184	0.01601	-0.0007424	9.391e-07	-0.0004494	0.006462	-0.000445	0.01571	-0.0007117	1.954e-06	-0.0002926	0.1526	-4.246e-05	0.8697	-0.0003475	0.07031
11	rs3816360	13367750	T	C	0.33	400239	-0.000767	0.0001577	1.157e-06	-0.0003606	0.0481	-0.0006533	0.0005458	0.0004704	0.2017	-0.0004981	0.003634	-0.0004652	0.01223	-0.0006879	1.639e-05	-0.0004967	0.003904	-0.000429	0.02679	-0.0007812	8.166e-07	-0.0005284	0.001764	-0.0005604	0.0006097	-0.0005055	0.003031
11	rs1531755	13259778	G	A	0.4605	396371	-0.0007251	0.0001494	1.223e-06	-0.0004211	0.02146	-0.000419	0.0229	-0.0004292	0.01989	-0.0003256	0.09239	-0.0004118	0.01777	-0.0007375	1.111e-06	-0.0004456	0.006937	-0.0004425	0.01628	-0.000709	2.136e-06	-0.0002835	0.1658	-3.929e-05	0.8793	-0.00034	0.07663
11	rs11607529	13261390	C	T	0.4609	396162	-0.0007253	0.0001495	1.226e-06	-0.0004273	0.01964	-0.0004242	0.02127	-0.0004344	0.01845	-0.0003319	0.08644	-0.0004172	0.01634	-0.0007375	1.118e-06	-0.0004482	0.006628	-0.0004449	0.01576	-0.0007091	2.144e-06	-0.0002889	0.1584	-1.862e-05	0.9426	-0.0003458	0.07185
11	rs10500776	13260743	G	A	0.4609	396271	-0.0007245	0.0001495	1.252e-06	-0.0004231	0.02087	-0.00042	0.02257	-0.0004302	0.01959	-0.0003303	0.0879	-0.0004161	0.01663	-0.0007374	1.119e-06	-0.0004456	0.006941	-0.0004466	0.01535	-0.0007084	2.188e-06	-0.0002878	0.1598	-2.627e-05	0.9191	-0.000344	0.0733
11	rs12795287	13260882	C	A	0.4607	396183	-0.0007243	0.0001495	1.263e-06	-0.0004232	0.02085	-0.0004201	0.02255	-0.0004303	0.01957	-0.0003296	0.0885	-0.0004129	0.01748	-0.0007369	1.138e-06	-0.0004457	0.006928	-0.0004448	0.01577	-0.0007082	2.207e-06	-0.0002863	0.162	-2.707e-05	0.9166	-0.0003428	0.07422
11	rs12421530	13366722	C	G	0.3838	401379	-0.0007384	0.0001524	1.264e-06	-0.0004099	0.01589	-0.0006419	0.0002352	-1.039e-05	0.9686	-0.0005157	0.001312	-0.0004707	0.006519	-0.0006748	1.225e-05	-0.0004937	0.00252	-0.0004869	0.006718	-0.0007534	8.26e-07	-0.0005394	0.0007381	-0.0005378	0.0006569	-0.0005144	0.001376
11	rs12274451	13365588	C	T	0.3834	399741	-0.0007396	0.0001527	1.273e-06	-0.000411	0.01593	-0.0006376	0.0002683	-1.196e-07	0.9996	-0.0005209	0.001205	-0.0004733	0.006379	-0.000677	1.195e-05	-0.0004994	0.002306	-0.0004852	0.007062	-0.0007559	8.006e-07	-0.0005422	0.0007159	-0.0005415	0.0006217	-0.0005197	0.001264
11	rs7114573	13323498	A	C	0.2866	401005	-0.0007928	0.0001638	1.303e-06	0.000254	0.3751	0.0002222	0.4403	0.0003297	0.2542	-0.000303	0.1714	-0.0002921	0.2287	-0.0007251	1.219e-05	0.000399	0.3204	-0.0003042	0.24	-0.0007825	1.856e-06	-0.0003651	0.07905	-0.0004975	0.00529	-0.0002714	0.2308
11	rs6486120	13324142	T	G	0.2866	401095	-0.0007908	0.0001638	1.384e-06	0.0002421	0.3976	0.0002102	0.4652	0.0003186	0.2703	-0.0003056	0.1676	-0.0002927	0.2278	-0.0007229	1.293e-05	0.0003888	0.3324	-0.0003053	0.2383	-0.0007804	1.969e-06	-0.0003659	0.07836	-0.0004958	0.005438	-0.0002715	0.2304
11	rs7951393	13318431	C	T	0.286	398798	-0.0007924	0.0001644	1.44e-06	0.0002705	0.3502	0.0002507	0.389	0.0003517	0.2287	-0.0003164	0.1551	-0.0002738	0.2604	-0.0007239	1.356e-05	0.0005068	0.2244	-0.0003087	0.2337	-0.0007808	2.124e-06	-0.0003722	0.07525	-0.0004956	0.005673	-0.0002756	0.2275
11	rs6486116	13319838	A	C	0.2859	399307	-0.0007918	0.0001644	1.453e-06	0.0002627	0.3624	0.0002331	0.4213	0.0003334	0.2517	-0.0003096	0.1635	-0.0002768	0.2555	-0.0007205	1.476e-05	0.0004777	0.2463	-0.0003084	0.2345	-0.0007807	2.111e-06	-0.0003575	0.08704	-0.0004913	0.006058	-0.0002595	0.2547
11	rs9633835	13345593	A	G	0.3614	393071	-0.0007494	0.0001559	1.535e-06	-0.0003497	0.108	-0.0003676	0.09279	-0.0001677	0.4514	-0.0001931	0.4711	-0.0003577	0.3014	-0.0006798	1.661e-05	-0.0003365	0.08805	-0.0005466	0.0812	-0.0007375	2.46e-06	-0.0002816	0.2167	-0.000408	0.02136	-0.0001964	0.4434
11	rs7943572	13242838	A	G	0.2601	389334	-0.0008228	0.0001716	1.626e-06	-0.0003695	0.06695	-0.0003943	0.05185	-0.0003602	0.07606	-0.0005599	0.002388	-0.000503	0.007215	-0.0008007	4.023e-06	-0.00042	0.04125	-0.0004764	0.01368	-0.0008171	1.949e-06	-0.0005237	0.005072	-0.0004204	0.04071	-0.0005383	0.003588
11	rs11022768	13352394	A	G	0.2456	384176	-0.0008429	0.0001759	1.661e-06	-7.757e-05	0.7561	-0.0001421	0.5717	0.0002993	0.2621	-0.000409	0.05881	-0.0002146	0.4378	-0.0007873	9.614e-06	-0.0001521	0.5889	-0.0003342	0.2095	-0.000831	2.392e-06	-0.0004591	0.02515	-0.0005962	0.001393	-0.0003982	0.06789
11	rs11022757	13322580	A	G	0.2864	400437	-0.0007852	0.000164	1.68e-06	0.0002882	0.3159	0.0002605	0.3673	0.000365	0.2083	-0.0002917	0.1887	-0.0002894	0.2336	-0.0007176	1.525e-05	0.0005274	0.193	-0.000305	0.2392	-0.0007749	2.381e-06	-0.0003496	0.09314	-0.0004856	0.006536	-0.0002505	0.2696
11	rs7949336	13319894	G	A	0.2576	399610	-0.000811	0.0001697	1.758e-06	0.000175	0.5406	0.0001191	0.6788	0.000313	0.2818	-0.0003154	0.1655	-0.0002148	0.4065	-0.0007378	1.734e-05	5.409e-05	0.868	-0.0003071	0.223	-0.0008018	2.392e-06	-0.0004012	0.05199	-0.0004994	0.006819	-0.0003189	0.1502
11	rs7937060	13362815	C	T	0.3834	398796	-0.0007281	0.0001528	1.893e-06	-0.0003961	0.02097	-0.0006394	0.0002857	9.765e-06	0.9722	-0.000499	0.002015	-0.0004571	0.008732	-0.0006758	1.257e-05	-0.000475	0.003971	-0.0004657	0.009785	-0.0007395	1.402e-06	-0.0005166	0.001332	-0.0005154	0.001171	-0.000496	0.002198
11	rs778830137	13265027	CATAATACTATGG	C	0.4675	391707	-0.0007142	0.0001503	2.009e-06	-0.0004116	0.02451	-0.000406	0.0274	-0.0004207	0.0224	-0.0003215	0.09621	-0.0004237	0.01487	-0.0007306	1.604e-06	-0.0004405	0.007726	-0.0004573	0.01305	-391075	-4.663 3.121e-06	-0.0002902	0.1553	1.819e-05	0.9459	-0.000335	0.08065
11	rs11605776	13318524	C	A	0.2863	398875	-0.0007781	0.0001643	2.197e-06	0.0002946	0.3101	0.0002541	0.3836	0.0003507	0.231	-0.0003035	0.1726	-0.0002612	0.2824	-0.0007064	2.159e-05	0.0005189	0.2156	-0.0002876	0.268	-0.0007664	3.22e-06	-0.0003526	0.09191	-0.0004788	0.007503	-0.0002553	0.2635
11	rs12802573	13261935	G	A	0.4677	395902	-0.0007037	0.0001495	2.506e-06	-0.0004113	0.02353	-0.0004068	0.02594	-0.0004218	0.02104	-0.0003116	0.1032	-0.0004055	0.01885	-0.0007216	1.892e-06	-0.0004329	0.008408	-0.0004379	0.01664	-0.0006905	3.923e-06	-0.0002701	0.1808	4.767e-05	0.8578	-0.0003257	0.08605
11	rs10766075	13318587	T	C	0.2671	398953	-0.0007895	0.0001679	2.564e-06	0.0001429	0.5973	0.000102	0.7075	0.0003107	0.2596	-0.0003224	0.1409	-0.0001863	0.4801	-0.0007143	2.594e-05	0.0001969	0.5708	-0.000305	0.2318	-0.0007799	3.491e-06	-0.0003771	0.06776	-0.0004979	0.005978	-0.0002791	0.2114
11	rs7938307	13320526	C	A	0.2857	396821	-0.0007746	0.0001648	2.607e-06	0.0002432	0.396	0.000212	0.4616	0.0003038	0.2932	-0.0003146	0.1566	-0.0003046	0.2095	-0.0007038	2.444e-05	0.0004622	0.2521	-0.0003049	0.2399	-0.0007628	3.834e-06	-0.0003665	0.07952	-0.0004826	0.007116	-0.0002788	0.2201
11	rs1384013	13267616	G	C	0.2442	397357	-0.0008142	0.0001734	2.664e-06	-5.643e-05	0.8246	-0.0001087	0.6713	-0.0001217	0.635	-0.0004012	0.058	-0.0004199	0.03623	-0.0007941	6.073e-06	-0.00015	0.5823	-0.0004203	0.04866	-0.0007966	4.598e-06	-0.0003438	0.1178	-0.0003964	0.04778	-0.0003803	0.07325
11	rs12808273	13262490	G	A	0.4676	396105	-0.0006994	0.0001494	2.87e-06	-0.0004036	0.02626	-0.0003991	0.02888	-0.000414	0.02354	-0.0003045	0.1113	-0.0003992	0.02075	-0.0007169	2.199e-06	-0.0004264	0.009436	-0.0004325	0.01803	-0.0006863	4.475e-06	-0.0002606	0.1966	6.628e-05	0.8032	-0.0003192	0.09251
11	rs7937432	13320525	G	A	0.2858	396820	-0.0007706	0.0001648	2.93e-06	0.0002416	0.3991	0.0002128	0.4599	0.0003046	0.2919	-0.0003103	0.1623	-0.0003015	0.2141	-0.0007004	2.67e-05	0.0004778	0.2362	-0.0003011	0.2458	-0.0007587	4.307e-06	-0.0003602	0.08483	-0.0004775	0.007742	-0.0002743	0.2275
11	rs1384017	13267384	C	T	0.2186	401379	-0.0008374	0.0001794	3.046e-06	-7.364e-05	0.7684	-0.0001402	0.5775	-2.317e-05	0.9271	-0.0004239	0.04775	-0.0003368	0.1141	-0.0008173	6.789e-06	-0.0002134	0.4149	-0.0003813	0.08064	-0.0008222	4.834e-06	-0.0003662	0.09846	-0.0004413	0.02941	-0.0004026	0.06117
11	rs140079350	13231299	GAC	G	0.4883	347369	0.0007406	0.0001594	3.401e-06	0.0005707	0.001144	0.0005948	0.0007444	0.0005526	0.00177	0.0004463	0.01245	0.0004511	0.009325	0.0007457	4.003e-06	0.0005512	0.0008062	0.0004948	0.005965	0.0007373	3.859e-06	0.0004439	0.01526	0.0002608	0.3059	0.0004516	0.01102
11	11:13265704_CT_C	13265704	C	CT	0.2482	395799	-0.0008016	0.0001729	3.537e-06	-7.792e-05	0.751	-0.0001207	0.6254	-0.0001188	0.6311	-0.0004057	0.05037	-0.0004307	0.02963	-0.0007921	5.961e-06	-0.0001725	0.5053	-0.0004228	0.04432	-0.0007846	6.002e-06	-0.0003477	0.1048	-0.0004109	0.04142	-0.0003827	0.06587
11	rs1384016	13267385	G	A	0.2181	400985	-0.0008325	0.0001797	3.596e-06	-7.715e-05	0.7583	-0.0001449	0.566	-2.789e-05	0.9126	-0.0004199	0.05041	-0.0003266	0.1262	-0.0008105	8.355e-06	-0.0001966	0.4542	-0.0003753	0.08617	-0.0008172	5.697e-06	-0.0003623	0.103	-0.000435	0.03211	-0.0003971	0.06545
11	rs117816514	13325449	A	C	0.01324	399370	0.002999	0.00065	3.954e-06	0.002658	5.922e-05	0.0004374	0.6934	0.0007904	0.4773	0.002664	4.623e-05	0.002861	1.875e-05	0.002932	7.835e-06	0.002746	2.532e-05	0.002679	0.0001806	0.003019	3.478e-06	0.002652	5.063e-05	0.002617	6.467e-05	0.002654	4.843e-05
11	rs1384014	13267554	T	C	0.246	398005	-0.000797	0.0001729	4.016e-06	-4.215e-05	0.8669	-9.386e-05	0.7108	-9.414e-05	0.7102	-0.000388	0.06454	-0.0004074	0.0409	-0.0007745	9.578e-06	-0.0001334	0.6198	-0.0004007	0.05841	-0.0007792	6.903e-06	-0.0003273	0.1329	-0.0003734	0.06189	-0.0003677	0.08071
11	rs11607525	13838802	A	G	0.1026	401339	0.001122	0.0002438	4.211e-06	0.001078	1.635e-05	0.0009287	0.0002423	0.000851	0.000816	0.001004	4.193e-05	0.001077	1.653e-05	0.001083	1.174e-05	0.001054	1.595e-05	0.0009753	0.0002147	0.001165	2.222e-06	0.0009748	7.263e-05	0.0009356	0.0001461	0.001017	3.274e-05
11	11:13812521_GTATT_G	13812521	G	GTATT	0.08226	396106	0.001244	0.0002713	4.528e-06	0.001228	1.026e-05	0.001025	0.0002813	0.0009517	0.00077	0.001119	4.099e-05	0.001184	2.12e-05	0.00121	1.078e-05	0.001167	1.752e-05	0.001019	0.0005396	0.001284	2.657e-06	0.001078	8.14e-05	0.001032	0.0001731	0.001119	3.994e-05
11	rs36094856	13810773	A	C	0.08146	398476	0.001231	0.0002717	5.9e-06	0.001202	1.61e-05	0.0009999	0.0004012	0.0009237	0.001117	0.001105	5.215e-05	0.001151	3.685e-05	0.001195	1.434e-05	0.001151	2.328e-05	0.001005	0.0006532	0.001264	3.868e-06	0.001059	0.0001103	0.001022	0.0002016	0.001104	5.171e-05
11	rs35948220	13810123	C	T	0.08129	397722	0.00123	0.0002723	6.287e-06	0.001204	1.632e-05	0.0009984	0.0004223	0.0009232	0.001154	0.001104	5.506e-05	0.001165	3.059e-05	0.001194	1.51e-05	0.001152	2.415e-05	0.0009966	0.0007456	0.001267	3.873e-06	0.001058	0.000117	0.00102	0.0002155	0.001104	5.431e-05
11	rs12790791	13830128	A	G	0.08291	401225	0.001213	0.0002686	6.304e-06	0.00119	1.576e-05	0.0009945	0.0003688	0.0009202	0.001018	0.001086	5.739e-05	0.001147	3.19e-05	0.001184	1.358e-05	0.001135	2.46e-05	0.001	0.0006014	0.001254	3.574e-06	0.001053	0.0001009	0.001012	0.0001975	0.001091	5.213e-05
11	rs765787371	13810122	AC	A	0.08125	397640	0.001222	0.0002724	7.204e-06	0.001195	1.9e-05	0.0009896	0.0004772	0.0009147	0.001286	0.001096	6.295e-05	0.001158	3.476e-05	0.001186	1.722e-05	0.001144	2.767e-05	0.0009884	0.0008273	0.00126	4.406e-06	0.00105	0.0001329	0.001012	0.0002441	0.001095	6.208e-05
11	rs566814599	13817278	G	A	0.08033	398271	0.001228	0.0002736	7.238e-06	0.001193	2.129e-05	0.0009988	0.0004464	0.0009239	0.001205	0.001104	5.977e-05	0.001167	3.207e-05	0.001193	1.683e-05	0.001152	2.617e-05	0.0009957	0.0008006	0.001263	4.696e-06	0.001064	0.0001146	0.00102	0.0002312	0.001104	5.822e-05
11	rs7938308	13320533	T	C	0.2669	396998	-0.0007549	0.0001683	7.265e-06	0.0001501	0.5761	0.0001102	0.6832	0.0003044	0.2659	-0.0002874	0.1889	-0.0001854	0.4806	-0.0006763	7.11e-05	0.0002522	0.459	-0.0002782	0.2756	-0.0007451	9.806e-06	-0.000348	0.09182	-0.0004615	0.01093	-0.0002501	0.2615
11	rs12799874	13810500	A	G	0.08146	398510	0.001218	0.0002716	7.288e-06	0.001191	1.94e-05	0.0009886	0.0004666	0.0009122	0.001287	0.001092	6.363e-05	0.001137	4.531e-05	0.001182	1.755e-05	0.001139	2.833e-05	0.0009923	0.0007651	0.001251	4.854e-06	0.001046	0.0001339	0.001009	0.0002431	0.001091	6.309e-05
11	rs12800744	13810374	A	T	0.08154	398600	0.001216	0.0002715	7.541e-06	0.00119	1.946e-05	0.0009873	0.000471	0.0009109	0.001299	0.00109	6.569e-05	0.001135	4.688e-05	0.001179	1.827e-05	0.001137	2.934e-05	0.000988	0.0008008	0.001248	5.007e-06	0.001044	0.0001376	0.001007	0.0002501	0.001089	6.506e-05
11	rs35597278	13828505	A	G	0.08278	401311	0.001202	0.0002687	7.678e-06	0.00118	1.884e-05	0.0009831	0.000434	0.0009083	0.001191	0.001075	6.933e-05	0.001135	3.888e-05	0.001171	1.71e-05	0.001124	2.978e-05	0.0009893	0.0006942	0.001243	4.357e-06	0.00104	0.0001243	0.001	0.0002353	0.00108	6.303e-05
11	rs12804856	13823917	A	G	0.08274	401290	0.001202	0.0002688	7.746e-06	0.00118	1.902e-05	0.0009828	0.0004372	0.0009084	0.001194	0.001075	6.998e-05	0.001136	3.824e-05	0.001172	1.693e-05	0.001124	3.007e-05	0.0009901	0.0006895	0.001243	4.394e-06	0.001039	0.0001253	0.0009998	0.0002378	0.001079	6.366e-05
11	rs12790055	13821312	A	G	0.08273	401289	0.001201	0.0002688	7.961e-06	0.001178	1.953e-05	0.0009804	0.0004526	0.0009058	0.001234	0.001073	7.175e-05	0.001134	3.978e-05	0.00117	1.739e-05	0.001122	3.085e-05	0.0009865	0.0007217	0.001242	4.517e-06	0.001038	0.0001285	0.0009982	0.0002434	0.001078	6.527e-05
11	rs34795190	13823691	C	T	0.08274	401286	0.0012	0.0002688	8.031e-06	0.001177	1.968e-05	0.0009807	0.0004501	0.0009061	0.001228	0.001073	7.219e-05	0.001134	3.957e-05	0.00117	1.754e-05	0.001122	3.11e-05	0.0009877	0.0007109	0.001241	4.565e-06	0.001037	0.0001291	0.0009979	0.0002443	0.001077	6.569e-05
11	rs66829578	13824402	T	C	0.08279	401183	0.0012	0.0002687	8.05e-06	0.001177	1.975e-05	0.0009807	0.0004491	0.0009066	0.001219	0.001072	7.327e-05	0.001133	4.004e-05	0.00117	1.752e-05	0.001121	3.139e-05	0.0009862	0.0007222	0.001241	4.528e-06	0.001036	0.0001309	0.0009972	0.0002464	0.001076	6.656e-05
11	rs12788081	13836556	C	T	0.08274	401313	0.001198	0.0002688	8.247e-06	0.001175	2.056e-05	0.000979	0.0004598	0.0009044	0.001253	0.001071	7.393e-05	0.001131	4.186e-05	0.001168	1.797e-05	0.00112	3.189e-05	0.0009834	0.0007489	0.00124	4.681e-06	0.001036	0.0001323	0.0009961	0.0002507	0.001076	6.722e-05
11	rs12791312	13821380	A	T	0.08273	401285	0.001199	0.0002688	8.253e-06	0.001176	2.021e-05	0.0009782	0.0004659	0.0009036	0.001269	0.001071	7.401e-05	0.001132	4.117e-05	0.001168	1.802e-05	0.00112	3.19e-05	0.0009841	0.000744	0.00124	4.693e-06	0.001036	0.0001323	0.0009964	0.0002501	0.001076	6.734e-05
11	rs67500554	13822411	A	G	0.08273	401285	0.001199	0.0002688	8.253e-06	0.001176	2.021e-05	0.0009782	0.0004659	0.0009036	0.001269	0.001071	7.401e-05	0.001132	4.117e-05	0.001168	1.802e-05	0.00112	3.19e-05	0.0009841	0.000744	0.00124	4.693e-06	0.001036	0.0001323	0.0009964	0.0002501	0.001076	6.734e-05
11	rs35941520	13833518	A	G	0.08273	401309	0.001198	0.0002688	8.37e-06	0.001174	2.082e-05	0.0009774	0.0004702	0.0009027	0.00128	0.00107	7.492e-05	0.00113	4.244e-05	0.001167	1.823e-05	0.001119	3.232e-05	0.000981	0.0007727	0.001239	4.765e-06	0.001035	0.0001339	0.0009953	0.0002535	0.001075	6.813e-05
11	rs12795388	13834302	C	T	0.08273	401309	0.001198	0.0002688	8.37e-06	0.001174	2.082e-05	0.0009774	0.0004702	0.0009027	0.00128	0.00107	7.492e-05	0.00113	4.244e-05	0.001167	1.823e-05	0.001119	3.232e-05	0.000981	0.0007727	0.001239	4.765e-06	0.001035	0.0001339	0.0009953	0.0002535	0.001075	6.813e-05
11	rs34999254	13851898	C	G	0.08277	401319	0.001197	0.0002687	8.377e-06	0.001174	2.089e-05	0.0009758	0.0004792	0.0009007	0.001311	0.00107	7.525e-05	0.001132	4.068e-05	0.001165	1.883e-05	0.001119	3.233e-05	0.000985	0.0007326	0.001239	4.737e-06	0.001035	0.0001338	0.0009939	0.000258	0.001075	6.814e-05
11	rs28807226	13825358	T	C	0.0828	401047	0.001197	0.0002688	8.446e-06	0.001175	2.044e-05	0.0009779	0.0004675	0.0009033	0.001273	0.00107	7.497e-05	0.001131	4.148e-05	0.001166	1.861e-05	0.001119	3.256e-05	0.000987	0.0007166	0.001239	4.761e-06	0.001035	0.000134	0.0009955	0.0002532	0.001075	6.81e-05
11	rs12806117	13823985	C	T	0.08277	401316	0.001197	0.0002687	8.45e-06	0.001174	2.072e-05	0.0009769	0.000472	0.0009024	0.001283	0.001069	7.57e-05	0.001131	4.123e-05	0.001166	1.856e-05	0.001118	3.267e-05	0.0009859	0.0007244	0.001238	4.798e-06	0.001034	0.0001354	0.0009946	0.0002556	0.001074	6.889e-05
11	rs55713021	13824661	G	A	0.08277	401316	0.001197	0.0002687	8.45e-06	0.001174	2.072e-05	0.0009769	0.000472	0.0009024	0.001283	0.001069	7.57e-05	0.001131	4.123e-05	0.001166	1.856e-05	0.001118	3.267e-05	0.0009859	0.0007244	0.001238	4.798e-06	0.001034	0.0001354	0.0009946	0.0002556	0.001074	6.889e-05
11	rs55849387	13824780	A	G	0.08277	401316	0.001197	0.0002687	8.45e-06	0.001174	2.072e-05	0.0009769	0.000472	0.0009024	0.001283	0.001069	7.57e-05	0.001131	4.123e-05	0.001166	1.856e-05	0.001118	3.267e-05	0.0009859	0.0007244	0.001238	4.798e-06	0.001034	0.0001354	0.0009946	0.0002556	0.001074	6.889e-05
11	rs11605089	13834872	C	T	0.08274	401314	0.001197	0.0002688	8.48e-06	0.001173	2.11e-05	0.0009773	0.0004708	0.0009027	0.001281	0.001069	7.582e-05	0.001129	4.299e-05	0.001167	1.846e-05	0.001118	3.273e-05	0.0009813	0.0007692	0.001238	4.828e-06	0.001034	0.0001355	0.0009946	0.0002558	0.001074	6.895e-05
11	rs12801207	13828261	G	A	0.08278	401320	0.001196	0.0002687	8.482e-06	0.001174	2.07e-05	0.0009769	0.0004717	0.0009022	0.001285	0.001069	7.584e-05	0.001131	4.137e-05	0.001165	1.885e-05	0.001118	3.275e-05	0.0009851	0.0007315	0.001238	4.824e-06	0.001034	0.0001355	0.0009944	0.0002558	0.001074	6.897e-05
11	rs34573107	13827910	G	A	0.08278	401325	0.001196	0.0002687	8.506e-06	0.001174	2.083e-05	0.0009765	0.0004741	0.0009019	0.00129	0.001069	7.612e-05	0.001131	4.15e-05	0.001165	1.89e-05	0.001118	3.284e-05	0.0009848	0.0007336	0.001238	4.827e-06	0.001034	0.0001361	0.0009942	0.0002567	0.001073	6.924e-05
11	rs66811331	13827284	C	T	0.08278	401326	0.001196	0.0002687	8.506e-06	0.001174	2.084e-05	0.0009765	0.0004741	0.0009019	0.00129	0.001069	7.614e-05	0.001131	4.151e-05	0.001165	1.89e-05	0.001118	3.285e-05	0.0009848	0.0007338	0.001238	4.827e-06	0.001034	0.0001361	0.0009942	0.0002567	0.001073	6.925e-05
11	rs67201010	13827532	A	C	0.08278	401326	0.001196	0.0002687	8.506e-06	0.001174	2.084e-05	0.0009765	0.0004741	0.0009019	0.00129	0.001069	7.614e-05	0.001131	4.151e-05	0.001165	1.89e-05	0.001118	3.285e-05	0.0009848	0.0007338	0.001238	4.827e-06	0.001034	0.0001361	0.0009942	0.0002567	0.001073	6.925e-05
11	rs3047295	13831436	TAA	T	0.08284	401242	0.001196	0.0002686	8.507e-06	0.001171	2.171e-05	0.0009738	0.0004899	0.0008989	0.001334	0.001068	7.697e-05	0.00113	4.19e-05	0.001165	1.861e-05	0.001117	3.294e-05	0.0009847	0.0007318	0.001237	4.833e-06	0.001033	0.0001366	0.0009933	0.0002587	0.001073	6.952e-05
11	rs2119675	13835803	A	T	0.08274	401313	0.001197	0.0002688	8.523e-06	0.001173	2.12e-05	0.000977	0.0004724	0.0009025	0.001285	0.001069	7.615e-05	0.001129	4.319e-05	0.001166	1.856e-05	0.001118	3.288e-05	0.000981	0.0007722	0.001238	4.854e-06	0.001034	0.0001361	0.0009944	0.0002569	0.001074	6.925e-05
11	rs2119674	13835807	C	T	0.08274	401313	0.001197	0.0002688	8.523e-06	0.001173	2.12e-05	0.000977	0.0004724	0.0009025	0.001285	0.001069	7.615e-05	0.001129	4.319e-05	0.001166	1.856e-05	0.001118	3.288e-05	0.000981	0.0007722	0.001238	4.854e-06	0.001034	0.0001361	0.0009944	0.0002569	0.001074	6.925e-05
11	rs35434714	13829603	C	A	0.08274	401320	0.001196	0.0002688	8.528e-06	0.001173	2.122e-05	0.0009769	0.0004731	0.0009023	0.001287	0.001069	7.624e-05	0.001129	4.324e-05	0.001166	1.857e-05	0.001118	3.291e-05	0.0009809	0.0007732	0.001238	4.856e-06	0.001034	0.0001363	0.0009943	0.0002571	0.001074	6.934e-05
11	rs34259852	13830897	C	T	0.08274	401320	0.001196	0.0002688	8.528e-06	0.001173	2.122e-05	0.0009769	0.0004731	0.0009023	0.001287	0.001069	7.624e-05	0.001129	4.324e-05	0.001166	1.857e-05	0.001118	3.291e-05	0.0009809	0.0007732	0.001238	4.856e-06	0.001034	0.0001363	0.0009943	0.0002571	0.001074	6.934e-05
11	rs959099	13831251	A	G	0.08274	401320	0.001196	0.0002688	8.528e-06	0.001173	2.122e-05	0.0009769	0.0004731	0.0009023	0.001287	0.001069	7.624e-05	0.001129	4.324e-05	0.001166	1.857e-05	0.001118	3.291e-05	0.0009809	0.0007732	0.001238	4.856e-06	0.001034	0.0001363	0.0009943	0.0002571	0.001074	6.934e-05
11	rs1395846	13831722	A	G	0.08274	401320	0.001196	0.0002688	8.528e-06	0.001173	2.122e-05	0.0009769	0.0004731	0.0009023	0.001287	0.001069	7.624e-05	0.001129	4.324e-05	0.001166	1.857e-05	0.001118	3.291e-05	0.0009809	0.0007732	0.001238	4.856e-06	0.001034	0.0001363	0.0009943	0.0002571	0.001074	6.934e-05
11	rs12806065	13832432	C	T	0.08274	401320	0.001196	0.0002688	8.528e-06	0.001173	2.122e-05	0.0009769	0.0004731	0.0009023	0.001287	0.001069	7.624e-05	0.001129	4.324e-05	0.001166	1.857e-05	0.001118	3.291e-05	0.0009809	0.0007732	0.001238	4.856e-06	0.001034	0.0001363	0.0009943	0.0002571	0.001074	6.934e-05
11	rs28773609	13825389	C	T	0.08278	401312	0.001196	0.0002687	8.565e-06	0.001173	2.099e-05	0.000976	0.0004778	0.0009014	0.001298	0.001069	7.67e-05	0.00113	4.181e-05	0.001164	1.903e-05	0.001118	3.307e-05	0.0009848	0.0007338	0.001237	4.86e-06	0.001033	0.0001372	0.0009938	0.0002584	0.001073	6.981e-05
11	rs35432064	13832107	G	A	0.08274	401318	0.001196	0.0002688	8.595e-06	0.001172	2.139e-05	0.0009764	0.0004764	0.0009017	0.001296	0.001069	7.68e-05	0.001128	4.357e-05	0.001166	1.871e-05	0.001118	3.316e-05	0.0009803	0.0007784	0.001237	4.892e-06	0.001033	0.0001373	0.0009938	0.0002588	0.001073	6.985e-05
11	rs12793733	13825626	T	G	0.08278	401310	0.001196	0.0002687	8.629e-06	0.001173	2.114e-05	0.0009755	0.0004808	0.000901	0.001306	0.001068	7.721e-05	0.00113	4.21e-05	0.001164	1.917e-05	0.001117	3.33e-05	0.0009844	0.0007383	0.001237	4.896e-06	0.001033	0.0001381	0.0009933	0.00026	0.001073	7.026e-05
11	rs36094238	13826545	T	C	0.08278	401316	0.001195	0.0002687	8.764e-06	0.001172	2.147e-05	0.0009745	0.0004872	0.0008999	0.001322	0.001067	7.83e-05	0.001129	4.274e-05	0.001163	1.945e-05	0.001116	3.38e-05	0.0009827	0.0007533	0.001236	4.976e-06	0.001032	0.0001399	0.0009924	0.0002634	0.001072	7.127e-05
11	rs35550843	13826456	C	A	0.08278	401315	0.001195	0.0002687	8.77e-06	0.001172	2.149e-05	0.0009745	0.0004874	0.0008999	0.001323	0.001067	7.835e-05	0.001129	4.277e-05	0.001163	1.947e-05	0.001116	3.382e-05	0.0009827	0.0007537	0.001236	4.98e-06	0.001032	0.00014	0.0009924	0.0002635	0.001072	7.131e-05
11	rs76179182	13815681	G	A	0.08004	397951	0.001218	0.0002742	8.854e-06	0.001182	2.631e-05	0.0009845	0.000554	0.0009103	0.001457	0.001096	7.056e-05	0.001166	3.42e-05	0.001181	2.156e-05	0.001144	3.114e-05	0.0009907	0.0008748	0.001253	5.886e-06	0.001055	0.0001345	0.001009	0.0002778	0.001096	6.854e-05
11	rs12807442	13855466	T	C	0.08279	401337	0.001194	0.0002687	8.872e-06	0.00117	2.203e-05	0.0009729	0.0004976	0.0008974	0.001363	0.001066	7.906e-05	0.001129	4.299e-05	0.001162	1.976e-05	0.001116	3.411e-05	0.000981	0.0007685	0.001235	5.021e-06	0.001032	0.0001402	0.0009917	0.0002657	0.001071	7.161e-05
11	rs12807819	13855687	T	C	0.08279	401337	0.001194	0.0002687	8.872e-06	0.00117	2.203e-05	0.0009729	0.0004976	0.0008974	0.001363	0.001066	7.906e-05	0.001129	4.299e-05	0.001162	1.976e-05	0.001116	3.411e-05	0.000981	0.0007685	0.001235	5.021e-06	0.001032	0.0001402	0.0009917	0.0002657	0.001071	7.161e-05
11	rs12785364	13855703	C	T	0.08279	401337	0.001194	0.0002687	8.872e-06	0.00117	2.203e-05	0.0009729	0.0004976	0.0008974	0.001363	0.001066	7.906e-05	0.001129	4.299e-05	0.001162	1.976e-05	0.001116	3.411e-05	0.000981	0.0007685	0.001235	5.021e-06	0.001032	0.0001402	0.0009917	0.0002657	0.001071	7.161e-05
11	rs17537185	13854725	T	C	0.0828	401340	0.001194	0.0002687	8.883e-06	0.00117	2.207e-05	0.0009727	0.0004982	0.0008973	0.001364	0.001066	7.917e-05	0.001128	4.305e-05	0.001162	1.978e-05	0.001115	3.416e-05	0.0009809	0.0007697	0.001235	5.024e-06	0.001031	0.0001404	0.0009916	0.0002659	0.001071	7.171e-05
11	rs55985757	13821068	C	T	0.0827	401264	0.001194	0.0002689	8.964e-06	0.001171	2.205e-05	0.0009727	0.0005028	0.0008979	0.001365	0.001068	7.776e-05	0.001127	4.45e-05	0.001164	1.955e-05	0.001116	3.448e-05	0.0009801	0.0007839	0.001235	5.11e-06	0.001031	0.0001425	0.0009918	0.000268	0.001071	7.283e-05
11	rs192667903	13818209	T	C	0.08068	398214	0.001212	0.000273	8.998e-06	0.001189	2.183e-05	0.0009866	0.0005085	0.0009101	0.001388	0.00109	7.182e-05	0.001143	4.497e-05	0.00118	2.011e-05	0.001136	3.273e-05	0.0009928	0.0008066	0.001243	6.159e-06	0.001045	0.0001463	0.001002	0.0002862	0.001088	7.178e-05
11	rs11605395	13854077	A	G	0.08279	401339	0.001193	0.0002687	9.007e-06	0.001169	2.236e-05	0.0009719	0.0005039	0.0008965	0.001379	0.001065	8.018e-05	0.001128	4.364e-05	0.001161	2.005e-05	0.001115	3.459e-05	0.0009799	0.0007789	0.001234	5.094e-06	0.001031	0.0001422	0.0009908	0.0002691	0.00107	7.263e-05
11	rs11603343	13835142	T	C	0.08277	401347	0.001193	0.0002687	9.04e-06	0.001169	2.247e-05	0.0009729	0.0004978	0.0008982	0.001351	0.001066	8.024e-05	0.001125	4.531e-05	0.001162	1.979e-05	0.001114	3.48e-05	0.0009787	0.0007917	0.001234	5.15e-06	0.00103	0.0001433	0.0009908	0.0002697	0.00107	7.299e-05
11	rs143801802	13815456	T	G	0.08002	397933	0.001217	0.0002742	9.153e-06	0.00118	2.726e-05	0.0009825	0.0005694	0.0009083	0.001495	0.001094	7.28e-05	0.001164	3.521e-05	0.001179	2.234e-05	0.001142	3.219e-05	0.0009898	0.0008863	0.001252	6.06e-06	0.001053	0.0001387	0.001007	0.0002857	0.001094	7.079e-05
11	rs75412880	13815703	T	C	0.08004	397955	0.001216	0.0002742	9.158e-06	0.00118	2.726e-05	0.0009821	0.0005711	0.0009079	0.001499	0.001094	7.27e-05	0.001163	3.532e-05	0.001178	2.228e-05	0.001142	3.214e-05	0.0009883	0.0008997	0.001251	6.098e-06	0.001053	0.0001383	0.001008	0.0002824	0.001094	7.063e-05
11	rs66892922	13857736	C	T	0.08275	401218	0.001192	0.0002688	9.228e-06	0.001168	2.285e-05	0.0009717	0.0005079	0.0008961	0.001391	0.001065	8.153e-05	0.001129	4.271e-05	0.00116	2.064e-05	0.001114	3.535e-05	0.0009828	0.0007554	0.001233	5.28e-06	0.00103	0.0001442	0.0009899	0.0002743	0.00107	7.402e-05
11	rs12787804	13852605	T	G	0.0828	401342	0.001191	0.0002687	9.228e-06	0.001168	2.292e-05	0.0009703	0.0005145	0.0008951	0.001402	0.001064	8.206e-05	0.001126	4.466e-05	0.00116	2.052e-05	0.001113	3.541e-05	0.0009782	0.0007952	0.001233	5.212e-06	0.001029	0.0001455	0.0009893	0.0002748	0.001069	7.434e-05
11	rs12794527	13834589	T	C	0.08277	401340	0.001192	0.0002687	9.247e-06	0.001168	2.297e-05	0.0009714	0.000508	0.0008967	0.001376	0.001064	8.199e-05	0.001124	4.633e-05	0.001161	2.023e-05	0.001113	3.554e-05	0.0009771	0.0008078	0.001233	5.27e-06	0.001029	0.0001464	0.0009894	0.0002748	0.001069	7.459e-05
11	rs34161974	13856869	C	A	0.08278	401324	0.001191	0.0002687	9.254e-06	0.001168	2.296e-05	0.00097	0.0005173	0.0008946	0.001412	0.001064	8.187e-05	0.001126	4.472e-05	0.00116	2.06e-05	0.001113	3.55e-05	0.0009786	0.0007929	0.001233	5.242e-06	0.001029	0.000145	0.0009895	0.0002743	0.001069	7.436e-05
11	rs66471469	13856855	C	A	0.08278	401325	0.001191	0.0002687	9.27e-06	0.001168	2.3e-05	0.0009699	0.0005179	0.0008945	0.001414	0.001064	8.2e-05	0.001126	4.479e-05	0.00116	2.063e-05	0.001113	3.556e-05	0.0009785	0.0007941	0.001233	5.248e-06	0.001029	0.0001453	0.0009894	0.0002748	0.001069	7.447e-05
11	rs2054604	13266342	A	G	0.4639	393465	-0.0006648	0.00015	9.391e-06	-0.0003479	0.05761	-0.0003435	0.06232	-0.00036	0.05094	-0.0002347	0.2253	-0.0003495	0.04452	-0.00069	5.786e-06	-0.0003695	0.02553	-0.000391	0.03394	-0.0006525	1.398e-05	-0.0001842	0.3683	0.0001066	0.6853	-0.0002473	0.1978
11	rs767445	13839719	G	A	0.08276	401319	0.001191	0.0002687	9.394e-06	0.001167	2.333e-05	0.0009698	0.000519	0.0008949	0.001407	0.001063	8.322e-05	0.001123	4.703e-05	0.00116	2.054e-05	0.001112	3.615e-05	0.0009746	0.0008331	0.001232	5.366e-06	0.001028	0.0001483	0.0009887	0.0002779	0.001068	7.572e-05
11	rs12798238	13850832	G	A	0.0828	401343	0.00119	0.0002687	9.413e-06	0.001166	2.336e-05	0.0009691	0.000523	0.0008938	0.001424	0.001063	8.348e-05	0.001125	4.549e-05	0.001159	2.092e-05	0.001112	3.607e-05	0.0009769	0.0008083	0.001232	5.316e-06	0.001028	0.0001479	0.0009883	0.000279	0.001068	7.563e-05
11	rs11604000	13857187	A	G	0.08275	401296	0.00119	0.0002688	9.458e-06	0.001167	2.342e-05	0.0009694	0.0005232	0.0008938	0.00143	0.001063	8.365e-05	0.001127	4.444e-05	0.001159	2.106e-05	0.001112	3.619e-05	0.0009805	0.000776	0.001232	5.344e-06	0.001028	0.0001482	0.0009883	0.00028	0.001068	7.596e-05
11	rs34109630	13829282	A	G	0.08277	401339	0.00119	0.0002687	9.491e-06	0.001166	2.356e-05	0.0009699	0.000518	0.0008952	0.001402	0.001063	8.358e-05	0.001122	4.734e-05	0.001159	2.077e-05	0.001112	3.64e-05	0.000977	0.0008092	0.001231	5.386e-06	0.001028	0.0001489	0.0009882	0.0002795	0.001067	7.605e-05
11	rs12796018	13863041	C	A	0.08251	400556	0.001193	0.0002694	9.502e-06	0.001172	2.253e-05	0.0009766	0.0004896	0.0009011	0.00134	0.001065	8.399e-05	0.001128	4.557e-05	0.001158	2.219e-05	0.001114	3.637e-05	0.0009782	0.0008205	0.001233	5.521e-06	0.001031	0.0001468	0.0009902	0.0002816	0.001071	7.481e-05
11	rs35598873	13840538	T	A	0.08276	401348	0.00119	0.0002687	9.513e-06	0.001166	2.359e-05	0.0009688	0.0005257	0.0008939	0.001425	0.001063	8.401e-05	0.001122	4.755e-05	0.001159	2.08e-05	0.001112	3.646e-05	0.0009738	0.0008423	0.001231	5.427e-06	0.001027	0.0001498	0.0009879	0.000281	0.001067	7.643e-05
11	rs12792744	13844493	T	C	0.08268	401266	0.00119	0.0002689	9.559e-06	0.001164	2.457e-05	0.000966	0.0005496	0.0008913	0.001481	0.001061	8.635e-05	0.001125	4.587e-05	0.001158	2.152e-05	0.001111	3.691e-05	0.0009761	0.0008241	0.001232	5.365e-06	0.001027	0.0001522	0.000987	0.000287	0.001066	7.824e-05
11	rs12793578	13818289	A	G	0.0807	398214	0.001208	0.0002729	9.589e-06	0.001184	2.373e-05	0.000981	0.0005468	0.0009045	0.001484	0.001085	7.658e-05	0.00114	4.76e-05	0.001176	2.138e-05	0.001132	3.469e-05	0.0009881	0.0008529	0.00124	6.527e-06	0.001041	0.0001554	0.0009983	0.0003028	0.001084	7.628e-05
11	11:13839786_TC_T	13839786	T	TC	0.08277	401361	0.001189	0.0002687	9.645e-06	0.001165	2.394e-05	0.0009681	0.0005304	0.0008932	0.001437	0.001062	8.525e-05	0.001123	4.674e-05	0.001158	2.108e-05	0.00111	3.704e-05	0.0009752	0.0008269	0.00123	5.495e-06	0.001026	0.0001518	0.0009869	0.0002847	0.001066	7.753e-05
11	rs4430487	13846626	A	G	0.08277	401365	0.001188	0.0002687	9.73e-06	0.001164	2.417e-05	0.0009673	0.0005358	0.0008923	0.001452	0.001061	8.62e-05	0.001121	4.863e-05	0.001158	2.129e-05	0.00111	3.723e-05	0.000972	0.0008599	0.00123	5.521e-06	0.001026	0.0001529	0.0009859	0.0002885	0.001066	7.81e-05
11	rs12794875	13846837	T	A	0.08277	401365	0.001188	0.0002687	9.73e-06	0.001164	2.417e-05	0.0009673	0.0005358	0.0008923	0.001452	0.001061	8.62e-05	0.001121	4.863e-05	0.001158	2.129e-05	0.00111	3.723e-05	0.000972	0.0008599	0.00123	5.521e-06	0.001026	0.0001529	0.0009859	0.0002885	0.001066	7.81e-05
11	rs35232884	13848307	G	C	0.08277	401359	0.001188	0.0002687	9.76e-06	0.001164	2.422e-05	0.0009672	0.0005368	0.0008922	0.001454	0.001061	8.641e-05	0.00112	4.878e-05	0.001157	2.136e-05	0.00111	3.731e-05	0.0009719	0.0008612	0.00123	5.532e-06	0.001026	0.0001532	0.0009859	0.0002888	0.001066	7.829e-05
11	rs35296970	13847051	T	C	0.08278	401339	0.001188	0.0002687	9.781e-06	0.001163	2.46e-05	0.0009662	0.0005439	0.0008912	0.001472	0.001061	8.632e-05	0.001121	4.868e-05	0.001157	2.14e-05	0.00111	3.739e-05	0.000973	0.000849	0.00123	5.549e-06	0.001026	0.0001528	0.0009861	0.0002878	0.001066	7.821e-05
11	rs74555435	13842500	C	T	0.08277	401350	0.001188	0.0002687	9.838e-06	0.001164	2.445e-05	0.0009666	0.0005414	0.0008916	0.001466	0.00106	8.691e-05	0.00112	4.905e-05	0.001157	2.153e-05	0.00111	3.759e-05	0.0009715	0.0008659	0.001229	5.583e-06	0.001025	0.0001541	0.0009854	0.000291	0.001065	7.875e-05
11	rs201676157	13818860	A	G	0.08074	398374	0.001206	0.0002728	9.857e-06	0.001181	2.464e-05	0.0009784	0.0005616	0.000902	0.001522	0.001083	7.825e-05	0.001138	4.841e-05	0.001174	2.188e-05	0.00113	3.559e-05	0.0009815	0.000917	0.001237	6.699e-06	0.001039	0.000159	0.0009957	0.0003117	0.001082	7.792e-05
11	rs11600555	13858945	G	A	0.08275	401031	0.001188	0.0002689	9.871e-06	0.001166	2.374e-05	0.0009692	0.0005268	0.0008934	0.001442	0.001062	8.62e-05	0.001125	4.566e-05	0.001156	2.208e-05	0.00111	3.754e-05	0.00098	0.0007844	0.00123	5.615e-06	0.001027	0.0001523	0.0009862	0.0002898	0.001066	7.842e-05
11	rs34443353	13841773	T	C	0.08277	401357	0.001188	0.0002687	9.901e-06	0.001163	2.461e-05	0.0009663	0.0005435	0.0008913	0.00147	0.00106	8.758e-05	0.001122	4.786e-05	0.001157	2.165e-05	0.001109	3.789e-05	0.0009735	0.0008446	0.001229	5.603e-06	0.001025	0.0001553	0.000985	0.0002925	0.001065	7.937e-05
11	rs143859583	13842430	G	T	0.08277	401357	0.001188	0.0002687	9.901e-06	0.001163	2.461e-05	0.0009663	0.0005435	0.0008913	0.00147	0.00106	8.758e-05	0.001122	4.786e-05	0.001157	2.165e-05	0.001109	3.789e-05	0.0009735	0.0008446	0.001229	5.603e-06	0.001025	0.0001553	0.000985	0.0002925	0.001065	7.937e-05
11	rs139797199	13843708	C	T	0.08277	401357	0.001188	0.0002687	9.901e-06	0.001163	2.461e-05	0.0009663	0.0005435	0.0008913	0.00147	0.00106	8.758e-05	0.001122	4.786e-05	0.001157	2.165e-05	0.001109	3.789e-05	0.0009735	0.0008446	0.001229	5.603e-06	0.001025	0.0001553	0.000985	0.0002925	0.001065	7.937e-05
11	rs1911597	13846413	T	G	0.08277	401363	0.001187	0.0002687	9.947e-06	0.001163	2.47e-05	0.0009659	0.0005459	0.0008909	0.001478	0.00106	8.793e-05	0.001119	4.968e-05	0.001156	2.176e-05	0.001109	3.802e-05	0.0009705	0.000876	0.001229	5.646e-06	0.001024	0.0001559	0.0009847	0.000294	0.001064	7.967e-05
11	rs72870044	13856216	A	G	0.08278	401328	0.001187	0.0002687	1.001e-05	0.001163	2.476e-05	0.0009653	0.0005513	0.0008899	0.001498	0.00106	8.802e-05	0.001121	4.842e-05	0.001155	2.235e-05	0.001109	3.813e-05	0.0009739	0.0008402	0.001228	5.686e-06	0.001025	0.0001554	0.0009848	0.0002936	0.001064	7.975e-05
11	rs76627455	13856170	G	A	0.08278	401332	0.001187	0.0002687	1.007e-05	0.001163	2.491e-05	0.0009649	0.0005541	0.0008895	0.001506	0.001059	8.854e-05	0.001121	4.845e-05	0.001155	2.237e-05	0.001108	3.835e-05	0.0009739	0.0008405	0.001228	5.728e-06	0.001024	0.0001565	0.0009844	0.0002954	0.001064	8.022e-05
11	rs78609032	13856174	T	C	0.08278	401332	0.001187	0.0002687	1.007e-05	0.001163	2.491e-05	0.0009649	0.0005541	0.0008895	0.001506	0.001059	8.854e-05	0.001121	4.845e-05	0.001155	2.237e-05	0.001108	3.835e-05	0.0009739	0.0008405	0.001228	5.728e-06	0.001024	0.0001565	0.0009844	0.0002954	0.001064	8.022e-05
11	rs72870045	13856265	T	C	0.08278	401332	0.001187	0.0002687	1.007e-05	0.001163	2.491e-05	0.0009649	0.0005541	0.0008895	0.001506	0.001059	8.854e-05	0.001121	4.845e-05	0.001155	2.237e-05	0.001108	3.835e-05	0.0009739	0.0008405	0.001228	5.728e-06	0.001024	0.0001565	0.0009844	0.0002954	0.001064	8.022e-05
11	rs12790563	13849255	A	G	0.08278	401361	0.001186	0.0002687	1.012e-05	0.001162	2.511e-05	0.0009649	0.0005527	0.0008899	0.001494	0.001059	8.924e-05	0.00112	4.884e-05	0.001155	2.213e-05	0.001108	3.863e-05	0.000972	0.0008595	0.001228	5.733e-06	0.001023	0.0001581	0.0009838	0.0002972	0.001063	8.088e-05
11	rs34341041	13847521	C	T	0.0828	401379	0.001184	0.0002687	1.054e-05	0.00116	2.606e-05	0.0009617	0.0005756	0.0008868	0.001551	0.001056	9.229e-05	0.001116	5.238e-05	0.001153	2.297e-05	0.001105	4.01e-05	0.000967	0.0009128	0.001225	6.001e-06	0.001021	0.0001632	0.0009814	0.0003073	0.001061	8.365e-05
11	rs34407467	13813313	C	T	0.08155	398745	0.001194	0.0002714	1.095e-05	0.001162	3.022e-05	0.0009625	0.0006498	0.0008856	0.001761	0.001069	9.027e-05	0.001118	6.01e-05	0.001156	2.643e-05	0.001115	4.11e-05	0.0009699	0.0009957	0.00123	6.796e-06	0.001026	0.0001774	0.000986	0.000333	0.001068	8.875e-05
11	11:13857988_AG_A	13857988	A	AG	0.08277	401161	0.00118	0.0002688	1.131e-05	0.001158	2.709e-05	0.0009635	0.0005653	0.0008889	0.001519	0.001056	9.383e-05	0.001122	4.804e-05	0.001148	2.515e-05	0.001102	4.274e-05	0.0009761	0.00082	0.001222	6.371e-06	0.001019	0.0001702	0.0009788	0.0003204	0.001058	8.783e-05
11	11:13821539_CAAT_C	13821539	C	CAAT	0.08257	401276	0.001179	0.000269	1.169e-05	0.001152	3e-05	0.0009523	0.0006628	0.0008777	0.001757	0.001051	0.0001028	0.001111	5.733e-05	0.001148	2.56e-05	0.0011	4.469e-05	0.0009585	0.00103	0.00122	6.767e-06	0.001016	0.0001795	0.0009762	0.0003367	0.001055	9.344e-05
11	rs2054605	13266215	A	G	0.436	393899	-0.000659	0.0001508	1.236e-05	-0.0003612	0.045	-0.0003703	0.04093	-0.0003422	0.05934	-0.0002447	0.198	-0.0002872	0.1084	-0.0006768	9.414e-06	-0.0003926	0.01608	-0.0003561	0.05328	-0.0006504	1.635e-05	-0.0002025	0.3104	1.191e-05	0.9603	-0.0002574	0.1725
11	rs1384015	13267489	C	T	0.2573	397918	-0.0007428	0.0001703	1.292e-05	-2.841e-05	0.9053	-7.29e-05	0.7616	-5.906e-05	0.8061	-0.0003406	0.09234	-0.0003548	0.06727	-0.0007114	3.673e-05	-8.442e-05	0.7384	-0.0003855	0.06106	-0.0007243	2.187e-05	-0.0002832	0.1752	-0.0003174	0.1099	-0.000321	0.1134
11	rs68092571	13813209	C	T	0.08165	398812	0.001182	0.0002713	1.316e-05	0.001149	3.645e-05	0.0009496	0.0007607	0.0008726	0.002041	0.001058	0.0001057	0.001108	6.923e-05	0.001144	3.15e-05	0.001104	4.873e-05	0.0009592	0.001124	0.001218	8.246e-06	0.001016	0.0002035	0.0009745	0.0003871	0.001057	0.0001042
11	rs12806902	13820421	G	A	0.08189	399675	0.001176	0.0002706	1.399e-05	0.001147	3.661e-05	0.0009447	0.0007888	0.0008688	0.002086	0.001049	0.0001157	0.001105	7.01e-05	0.001142	3.115e-05	0.001099	5.07e-05	0.0009433	0.001315	0.001214	8.449e-06	0.001008	0.0002209	0.0009665	0.0004184	0.001051	0.0001104
11	rs35870070	13820835	A	G	0.08306	400922	0.001163	0.0002685	1.486e-05	0.001141	3.479e-05	0.0009438	0.0007216	0.000868	0.001933	0.001037	0.0001222	0.001108	5.873e-05	0.00113	3.249e-05	0.001084	5.542e-05	0.0009535	0.001072	0.001203	8.597e-06	0.0009996	0.0002214	0.0009584	0.00042	0.00104	0.0001149
11	11:13815150_GA_G	13815150	G	GA	0.07956	397788	0.001181	0.000275	1.753e-05	0.001146	4.846e-05	0.0009471	0.0009245	0.0008718	0.002365	0.001057	0.0001321	0.001128	6.369e-05	0.001146	3.955e-05	0.001105	6.014e-05	0.0009612	0.001281	0.001217	1.157e-05	0.001017	0.0002436	0.0009731	0.0004726	0.001058	0.0001272
11	rs1079764	13267292	G	A	0.2486	394517	-0.0007426	0.0001731	1.785e-05	-9.859e-05	0.665	-0.0001399	0.5415	-7.474e-05	0.745	-0.0003685	0.06388	-0.0003163	0.1131	-0.0007218	3.778e-05	-0.0001771	0.4534	-0.0003144	0.1264	-0.0007319	2.395e-05	-0.0003134	0.1236	-0.0004019	0.0328	-0.0003541	0.07555
11	rs34051464	13814774	T	A	0.08025	398626	0.001165	0.0002735	2.041e-05	0.001122	6.37e-05	0.0009257	0.001136	0.0008481	0.002955	0.001043	0.0001482	0.001113	7.276e-05	0.001129	4.645e-05	0.001089	7.074e-05	0.0009546	0.00131	0.001201	1.342e-05	0.001004	0.0002718	0.0009585	0.0005365	0.001043	0.0001453
11	rs559500038	13815376	ATT	A	0.07621	394917	0.0012	0.0002817	2.044e-05	0.001153	6.637e-05	0.0009415	0.001316	0.0008608	0.003413	0.001082	0.0001326	0.001135	8.629e-05	0.001166	4.39e-05	0.001126	6.544e-05	0.0009989	0.001092	0.001231	1.453e-05	0.001031	0.0002827	0.0009877	0.0005282	0.001082	0.0001293
11	rs10832005	13267001	A	G	0.2466	393755	-0.0007291	0.0001737	2.704e-05	-8.686e-05	0.7033	-0.0001322	0.5646	-6.391e-05	0.7813	-0.0003697	0.0637	-0.0003107	0.1207	-0.0007144	4.834e-05	-0.0001651	0.4847	-0.0003237	0.1166	-0.0007188	3.57e-05	-0.0003171	0.1202	-0.00039	0.03956	-0.0003571	0.07387
11	rs71482936	13842383	T	C	0.08317	397461	0.001126	0.0002695	2.924e-05	0.001101	6.815e-05	0.0009087	0.001173	0.0008382	0.002831	0.001008	0.0001984	0.001095	7.506e-05	0.001083	7.261e-05	0.001062	8.311e-05	0.0009796	0.000796	0.001168	1.701e-05	0.0009681	0.0003624	0.0009311	0.0006328	0.001014	0.0001766
11	rs79063689	13819578	T	C	0.07438	393789	0.001188	0.0002852	3.101e-05	0.001135	0.0001042	0.0009526	0.001301	0.0008754	0.003208	0.001062	0.00021	0.001156	7.801e-05	0.00114	8.106e-05	0.001109	0.0001029	0.0009929	0.001344	0.001229	1.874e-05	0.001023	0.0003696	0.0009939	0.0005654	0.001065	0.0001968
11	rs1384018	13267199	C	G	0.2473	395279	-0.0007161	0.0001733	3.577e-05	-7.791e-05	0.7321	-0.0001186	0.6045	-4.901e-05	0.8311	-0.0003525	0.07635	-0.0002926	0.1429	-0.0006979	6.876e-05	-0.0001456	0.5369	-0.000292	0.1559	-0.0007045	4.851e-05	-0.0002953	0.1469	-0.0003784	0.04505	-0.000337	0.09087
11	rs1026071	13364712	G	A	0.2925	401379	-0.0006682	0.000163	4.146e-05	-0.0002352	0.2044	-0.0005376	0.005303	0.0003854	0.1978	-0.0003941	0.02329	-0.000369	0.04685	-0.0005924	0.0003292	-0.0002986	0.1064	-0.0003701	0.05564	-0.0006672	4.355e-05	-0.0004376	0.0106	-0.0004526	0.007074	-0.0004086	0.01776
11	rs11022717	13267768	C	A	0.1562	395758	-0.0008387	0.0002058	4.573e-05	-0.0001471	0.5607	-0.000269	0.2916	-0.0001147	0.656	-0.0004643	0.04292	-0.0004452	0.05197	-0.0007667	0.0002355	-0.0002648	0.3041	-0.0004086	0.08362	-0.0008194	7.335e-05	-0.0003931	0.0953	-0.0004537	0.03995	-0.000421	0.06772
Where: A1, effect allele; MAF, minor allele frequency; Beta, effect size; P , P for trait analysis; P_C1, P for analyses conditional upon lead trait variant; P trait, P for analyses conditional upon other trait lead variants, specifically Anhedonia (rs34862781), Neuroticism (rs745752200), Ever smoking (rs5789783), Risk-taking (rs12419833), DBPadj (rs10832013), SBPadj (rs900144), BMI1 (rs11826177)…

## Sheet: ST9
STable 9: Analyses of HbA1c in white British group
CHR	SNP	BP	A1	A2	MAF	NMISS	BETA	SE	P_hba1c	BETA	P_hba1c_c1	BETA	P_anhed1	BETA	P_bmi1	BETA	P_bmi2	BETA	P_dbp1	BETA	P_esmk1	BETA	P_neurot	BETA	P_risks	BETA	P_sbp1	BETA	P_whr1	BETA	P_whr2	BETA	P_whr3
11	rs16913144	13798118	A	C	0.1584	364176	0.05709	0.01405	4.816e-05	NA	NA	0.05736	4.661e-05	0.05487	0.0001515	0.05586	8.324e-05	0.05639	6.137e-05	0.04854	0.00147	0.0561	6.81e-05	0.05672	5.637e-05	0.05702	5.014e-05	0.0618	1.792e-05	0.05671	6.054e-05	0.05733	4.581e-05
11	rs72868136	13794145	T	G	0.1584	364340	0.05706	0.01404	4.845e-05	NA	NA	0.0573	4.735e-05	0.05497	0.0001471	0.05576	8.561e-05	0.05636	6.189e-05	0.04843	0.001504	0.05604	6.934e-05	0.05667	5.698e-05	0.05697	5.084e-05	0.06165	1.873e-05	0.05669	6.081e-05	0.05731	4.597e-05
11	rs72868153	13805839	T	C	0.1603	364773	0.05671	0.01397	4.922e-05	NA	NA	0.05686	4.923e-05	0.05487	0.0001389	0.0555	8.465e-05	0.056	6.316e-05	0.0484	0.001424	0.05566	7.087e-05	0.05637	5.713e-05	0.05663	5.131e-05	0.06157	1.74e-05	0.05638	6.106e-05	0.05693	4.708e-05
Where: A1, effect allele; MAF, minor allele frequency; Beta, effect size; P , P for trait analysis; P_C1, P for analyses conditional upon lead trait variant; P trait, P for analyses conditional upon other trait lead variants, specifically Anhedonia (rs34862781), Neuroticism (rs745752200), Ever smoking (rs5789783), Risk-taking (rs12419833), DBPadj (rs10832013), SBPadj (rs900144), BMI1 (rs11826177)…

## Sheet: ST10
STable 10: Analyses of DBP in white European group
CHR	SNP	BP	A1	A2	MAF	NMISS	BETA	SE	P_dbp	BETA	P_dbp_sbp1	BETA	P_dbp_c1
11	rs7112233	13255971	T	C	0.2155	55837	-0.4224	0.08042	1.505e-07	-0.1982	0.05371	NA	NA
11	rs7107711	13255538	G	C	0.2165	55863	-0.4177	0.08027	1.961e-07	-0.2059	0.04455	NA	NA
11	rs7112090	13247026	A	G	0.4678	55461	-0.3443	0.06662	2.378e-07	NA	NA	-0.2658	0.001714
11	rs7104311	13254504	C	A	0.2168	56043	-0.4102	0.08013	3.079e-07	-0.2035	0.04678	NA	NA
11	rs877822	13248539	G	A	0.2161	56102	-0.4078	0.08022	3.714e-07	-0.1896	0.06445	NA	NA
11	rs71041518	13242825	AGTT	A	0.3348	38010	0.4368	0.0861	3.947e-07	0.1568	0.3131	0.3237	0.00133
11	rs763871523	13261705	A	ATTC	0.2103	55056	-0.4119	0.08181	4.804e-07	-0.1715	0.0996	NA	NA
11	rs11022706	13232392	T	G	0.4681	56209	-0.3328	0.06614	4.894e-07	NA	NA	-0.2375	0.004447
11	rs12419516	13241260	C	T	0.4621	55721	0.3325	0.06652	5.802e-07	0.1136	0.4243	0.2372	0.003188
11	rs12417994	13241106	T	C	0.4621	55723	0.332	0.06652	6.011e-07	0.1138	0.4233	0.238	0.003089
11	rs12800336	13243936	A	G	0.4621	55647	0.3313	0.06656	6.46e-07	0.1179	0.4072	0.2395	0.002923
11	rs12808129	13246222	G	T	0.4615	55545	0.331	0.06663	6.775e-07	0.1149	0.4249	0.2347	0.003649
11	rs11600442	13235070	A	G	0.4628	56054	0.3285	0.06627	7.155e-07	0.1013	0.4694	0.2315	0.003749
11	rs12419833	13235881	T	A	0.4628	55989	0.3286	0.06631	7.254e-07	0.1032	0.4612	0.2329	0.00358
11	rs3901919	13237023	A	C	0.4628	55933	0.3282	0.06633	7.523e-07	0.09896	0.4798	0.23	0.00404
11	rs12802415	13240450	G	A	0.4626	55768	0.3288	0.06647	7.567e-07	0.0975	0.4892	0.2278	0.004506
11	rs1481890	13234392	T	C	0.4628	56202	0.3248	0.06618	9.245e-07	0.07843	0.576	0.2205	0.005675
11	rs11022715	13243199	C	T	0.4684	55647	-0.3261	0.06647	9.292e-07	NA	NA	-0.2389	0.004656
11	rs71465782	13242791	G	A	0.4812	51383	-0.3392	0.06921	9.592e-07	0.7333	0.05758	-0.2418	0.005457
11	rs35424804	13248730	T	C	0.4918	56348	0.3224	0.06589	9.947e-07	0.06975	0.5282	0.1849	0.02377
11	rs10500775	13230924	T	C	0.4633	56237	0.323	0.06614	1.044e-06	0.08305	0.5522	0.2187	0.006001
11	rs4757126	13231801	C	T	0.4626	56348	0.3227	0.06609	1.047e-06	0.07879	0.5727	0.2209	0.005453
11	11:13239781_GA_G	13239781	GA	G	0.4674	55467	-0.3249	0.06657	1.062e-06	NA	NA	-0.2306	0.00631
11	rs778830137	13265027	CATAATACTATGG	C	0.4721	54675	-0.3259	0.06695	1.132e-06	47456	09548 0.9239	-0.1854	0.03004
11	11:13257437_GA_G	13257437	GA	G	0.211	54730	-0.3978	0.08194	1.207e-06	-0.1636	0.1168	NA	NA
11	rs12802573	13261935	G	A	0.4714	55341	-0.3229	0.06652	1.208e-06	-0.01561	0.9042	-0.1833	0.03081
11	rs12288607	13230507	T	C	0.245	54705	-0.3785	0.07809	1.259e-06	-0.2276	0.0297	-0.2298	0.1001
11	11:13265704_CT_C	13265704	C	CT	0.2456	55278	-0.3735	0.07715	1.297e-06	-0.1814	0.05072	-0.06276	0.7577
11	rs7947920	13230633	C	T	0.4637	56253	0.3195	0.0661	1.348e-06	0.06972	0.6174	0.216	0.00663
11	rs10831998	13232021	T	C	0.2438	54760	-0.3776	0.07821	1.378e-06	-0.2247	0.03198	-0.2304	0.1008
11	rs12805064	13258381	G	A	0.4667	55432	-0.3201	0.06649	1.486e-06	0.004157	0.975	-0.174	0.04105
11	rs2128115	13251714	G	T	0.4358	56107	-0.3201	0.06657	1.53e-06	0.08573	0.6161	-0.2018	0.0216
11	rs1531755	13259778	G	A	0.4665	55403	-0.3196	0.0665	1.54e-06	0.01377	0.9172	-0.173	0.04219
11	rs12808273	13262490	G	A	0.4713	55366	-0.3193	0.06649	1.574e-06	-0.006498	0.96	-0.1802	0.0337
11	rs11022713	13239330	G	A	0.2443	54729	-0.3753	0.07817	1.581e-06	-0.2143	0.04088	-0.2534	0.07505
11	rs10766058	13234917	C	G	0.2444	54755	-0.3745	0.07817	1.661e-06	-0.219	0.03672	-0.2499	0.0772
11	rs12788850	13238235	A	G	0.4654	55779	0.3172	0.0664	1.781e-06	0.05317	0.7094	0.2158	0.007143
11	rs10500776	13260743	G	A	0.4668	55412	-0.3171	0.06649	1.859e-06	0.008869	0.9466	-0.1717	0.04381
11	rs1552136	13233200	G	T	0.2439	54773	-0.3723	0.0782	1.934e-06	-0.2215	0.03458	-0.2261	0.1078
11	rs12795287	13260882	C	A	0.4665	55384	-0.3165	0.0665	1.95e-06	0.01721	0.8966	-0.1715	0.04405
11	rs11607529	13261390	C	T	0.4667	55383	-0.3158	0.0665	2.048e-06	0.01066	0.9359	-0.172	0.04343
11	rs10766059	13235011	G	A	0.2466	54700	-0.3699	0.07793	2.069e-06	-0.2124	0.0427	-0.229	0.1006
11	rs1384013	13267616	G	C	0.2439	55631	-0.3654	0.07712	2.168e-06	-0.2044	0.02732	-0.06565	0.7166
11	rs2054604	13266342	A	G	0.4658	54852	-0.3167	0.06689	2.196e-06	0.007398	0.9534	-0.1825	0.03149
11	rs11022734	13281580	A	G	0.2866	55658	-0.3459	0.07307	2.215e-06	-0.2224	0.007253	-0.1282	0.2756
11	rs11022733	13281557	C	A	0.2866	55656	-0.3455	0.07308	2.278e-06	-0.2227	0.007195	-0.1289	0.2729
11	rs7943572	13242838	A	G	0.2426	54154	-0.3684	0.07876	2.908e-06	-0.2403	0.02275	-0.2805	0.05272
11	rs7120247	13278612	T	C	0.2854	55913	-0.3412	0.07302	2.97e-06	-0.2139	0.009699	-0.1215	0.3038
11	rs10766065	13277961	C	T	0.2857	55922	-0.3408	0.07299	3.036e-06	-0.2136	0.009813	-0.1209	0.3053
11	rs10766066	13278027	G	A	0.2857	55922	-0.3408	0.07299	3.036e-06	-0.2136	0.009813	-0.1209	0.3053
11	rs12793101	13242793	A	G	0.3619	41436	0.3731	0.08045	3.536e-06	0.0885	0.5498	0.2449	0.009679
11	rs2054605	13266215	A	G	0.4365	54964	-0.3095	0.06719	4.124e-06	0.1564	0.3232	-0.1699	0.05239
11	rs1384014	13267554	T	C	0.2452	55744	-0.3529	0.07686	4.423e-06	-0.1886	0.04049	-0.003003	0.9866
11	rs1481880	13269548	G	A	0.2774	55772	-0.3374	0.07374	4.763e-06	-0.2069	0.01409	-0.09571	0.4429
11	rs6486109	13267867	A	T	0.255	55470	-0.3476	0.07613	4.967e-06	-0.1636	0.07054	0.01461	0.9266
11	rs766310907	13237519	CA	C	0.4561	50603	0.3182	0.06991	5.357e-06	0.1768	0.1945	0.2277	0.006916
11	rs1384016	13267385	G	A	0.2149	56275	-0.364	0.08023	5.728e-06	-0.1477	0.1455	0.3134	0.2965
11	rs10832007	13270052	A	T	0.2775	55813	-0.3333	0.07373	6.173e-06	-0.2027	0.01613	-0.08461	0.4968
11	rs10832013	13295353	G	T	0.3146	56297	-0.3199	0.07077	6.175e-06	-0.2116	0.007663	-0.13	0.2065
11	rs11605518	13270214	A	G	0.2775	55849	-0.3322	0.0737	6.574e-06	-0.2009	0.01706	-0.0861	0.4885
11	rs1384017	13267384	C	T	0.2154	56348	-0.3603	0.08009	6.859e-06	-0.1406	0.165	0.4003	0.173
11	rs986720	13271138	G	C	0.2785	55957	-0.328	0.07355	8.246e-06	-0.1955	0.01998	-0.08613	0.4844
11	rs986721	13270717	A	T	0.2779	55955	-0.3281	0.07359	8.295e-06	-0.1969	0.01913	-0.08301	0.5018
11	rs747601	13274553	A	T	0.2792	55962	-0.326	0.07349	9.214e-06	-0.1959	0.01968	-0.07256	0.5548
11	rs10832006	13269792	G	A	0.2495	55776	-0.3356	0.07645	1.134e-05	-0.1695	0.0602	-0.01284	0.9312
11	rs140079350	13231299	GAC	G	0.4854	47719	0.3156	0.07192	1.145e-05	0.1461	0.3549	0.289	0.0006313
11	rs7125487	13282058	C	G	0.2764	55587	-0.3178	0.07394	1.72e-05	-0.1953	0.02049	-0.07481	0.5337
11	rs1384015	13267489	C	T	0.2608	55754	-0.3238	0.0754	1.758e-05	-0.1501	0.09949	0.01663	0.9144
11	rs10766064	13277932	G	A	0.2532	55826	-0.3257	0.07603	1.839e-05	-0.1596	0.07368	-0.001543	0.9913
11	rs4757138	13297925	A	G	0.3042	56251	-0.2992	0.07143	2.821e-05	-0.1847	0.02162	-0.07884	0.4558
11	rs10628863	13285153	G	GAGGGAGGA	0.3048	55294	-0.3006	0.07206	3.03e-05	-0.1798	0.02677	-0.05542	0.6074
11	rs7928655	13300252	C	G	0.3045	56320	-0.2972	0.07137	3.137e-05	-0.1848	0.02144	-0.07858	0.4564
11	rs34588274	13269946	C	T	0.4416	55223	-0.2783	0.0669	3.185e-05	-0.1082	0.2134	-0.1362	0.1071
11	rs2279285	13298687	G	T	0.3045	56323	-0.2967	0.07137	3.224e-05	-0.1841	0.02195	-0.07913	0.4534
11	rs570129974	13299258	A	AG	0.3579	52371	-0.2961	0.07137	3.34e-05	-0.132	0.1163	-0.08184	0.4041
11	rs2279286	13298519	G	A	0.304	56322	-0.2957	0.0714	3.45e-05	-0.1822	0.02338	-0.07861	0.4569
11	rs2279287	13298485	T	C	0.304	56323	-0.2953	0.07141	3.554e-05	-0.1821	0.02351	-0.07663	0.4683
11	rs1384024	13296644	C	A	0.3042	56311	-0.2942	0.07139	3.775e-05	-0.1802	0.02496	-0.07148	0.4985
11	rs11022735	13292727	A	C	0.3042	56341	-0.2938	0.07137	3.843e-05	-0.1785	0.02626	-0.06684	0.5268
11	rs10832011	13287938	G	A	0.3029	56264	-0.2944	0.0715	3.849e-05	-0.1801	0.0252	-0.07808	0.4614
11	rs61882122	13299895	A	G	0.3088	55915	-0.2934	0.07128	3.871e-05	-0.1833	0.02201	-0.07295	0.486
11	rs12295734	13292281	G	C	0.3029	56178	-0.294	0.07153	3.947e-05	-0.1769	0.028	-0.06568	0.5339
11	rs1384030	13292909	T	C	0.3043	56334	-0.2931	0.07137	4.023e-05	-0.1772	0.02742	-0.0664	0.5294
11	rs900145	13293905	C	T	0.3042	56348	-0.2931	0.07137	4.025e-05	-0.177	0.02754	-0.06594	0.5323
11	rs900146	13293887	C	T	0.3042	56343	-0.293	0.07137	4.047e-05	-0.1772	0.02736	-0.06612	0.5312
11	rs900147	13293840	G	A	0.3042	56344	-0.2929	0.07137	4.065e-05	-0.1774	0.02726	-0.06619	0.5308
11	rs7109016	13293979	A	T	0.3042	56344	-0.2929	0.07137	4.065e-05	-0.1774	0.02726	-0.06619	0.5308
11	rs4146386	13291979	A	G	0.3042	56328	-0.2927	0.07138	4.142e-05	-0.1771	0.02751	-0.06533	0.5363
11	rs10832014	13295415	T	A	0.3042	56322	-0.2922	0.07139	4.257e-05	-0.1785	0.02629	-0.06872	0.5153
11	rs1384028	13295767	C	T	0.3042	56321	-0.2922	0.07139	4.272e-05	-0.1785	0.02634	-0.06849	0.5167
11	rs1384026	13296401	T	A	0.3042	56321	-0.2922	0.07139	4.272e-05	-0.1785	0.02634	-0.06849	0.5167
11	rs1384025	13296446	G	T	0.3042	56321	-0.2922	0.07139	4.272e-05	-0.1785	0.02634	-0.06849	0.5167
11	11:13295751_AT_A	13295751	AT	A	0.3057	55863	-0.2931	0.07163	4.29e-05	-0.1811	0.02452	-0.07747	0.4632
11	rs1384029	13293019	T	C	0.3056	56321	-0.2915	0.0713	4.356e-05	-0.1773	0.02732	-0.06368	0.5473
11	rs1384027	13295920	A	T	0.3042	56313	-0.2916	0.0714	4.416e-05	-0.1783	0.02647	-0.06842	0.5172
11	rs11825506	13269937	A	G	0.4417	55217	-0.2729	0.06689	4.522e-05	-0.09778	0.2604	-0.1244	0.1409
11	rs2035380	13284345	T	C	0.3024	55957	-0.2926	0.07174	4.55e-05	-0.1741	0.03115	-0.06198	0.563
11	rs4757139	13300456	C	T	0.3038	56310	-0.2908	0.07144	4.691e-05	-0.1757	0.02895	-0.07036	0.5044
11	rs4757140	13300540	G	T	0.3038	56311	-0.2904	0.07144	4.802e-05	-0.1752	0.02941	-0.06887	0.5135
11	rs12361893	13301114	C	G	0.3038	56309	-0.2897	0.07144	5.013e-05	-0.1742	0.03029	-0.06717	0.5239
11	rs11825452	13269722	A	C	0.4361	56091	-0.2694	0.06649	5.087e-05	-0.09006	0.2978	-0.1178	0.1621
11	rs12792589	13242787	G	A	0.2918	38452	0.3586	0.08859	5.173e-05	-0.02282	0.8679	0.2222	0.02903
11	rs2403661	13285281	T	G	0.3023	55976	-0.2903	0.07172	5.178e-05	-0.1707	0.03449	-0.05502	0.6071
Where: A1, effect allele; MAF, minor allele frequency; Beta, effect size; P , P for trait analysis; P_C1, P for analyses conditional upon lead trait variant; Significance threshold P<1.18x10-5

[truncated: 18 more sheets: ST11, ST12, ST13, ST14, ST15, ST16, ST17, ST18, ST19, ST20, ST21, ST22, ST23, ST24, ST25, ST26, ST27, ST28]
